# Supplementary material for: Network-based quantitative trait linkage analysis of microbiome composition in inflammatory bowel disease families
Source: Front Genet. 2023 Jan 23;14:1048312. doi: 10.3389/fgene.2023.1048312 (PMC9901208; doi:10.3389/fgene.2023.1048312)
Supplement: Supplementary file 1 [file Table1.XLSX]

## Sheet: Table legends
Table legends
Table 1. Microbial modules detected in PopGen and FoCus datsets. Genera present in both datasets but not contained in a module are also listed.
Table 2. Microbial module preservation analysis between FoCus and PopGen datasets. P-values for all 7 preservation test statistics. Test statistics relevant for sparse microbiome data in bold.
Table 3. Microbial modules detected in the combinded control datset.
Table 4. List of protein-coding genes within the 2-units support intervals linked to different microbiome module QTs.
Table 5. GO terms associated with protein-coding genes located in the 2-units support interval of linkage identified in our study
Table 6. List of nominally significant SNPs from family-based association analysis within the 2-units support intervals for different microbial module QTs.
Table 7. SNPs within the 2-units support intervals previously reported to be associated with IBD, UC or CD (as reported in GWAS catalogue)

## Sheet: Table1
Genus	Module	Dataset
G__Acetanaerobacterium	blue	PopGen
G__Akkermansia	blue	PopGen
G__Alistipes	blue	PopGen
G__Anaerofilum	blue	PopGen
G__Anaerotruncus	blue	PopGen
G__Anaerovorax	blue	PopGen
G__Bacteroides	blue	PopGen
G__Barnesiella	blue	PopGen
G__Bilophila	blue	PopGen
G__Butyricimonas	blue	PopGen
G__Butyrivibrio	blue	PopGen
G__Catabacter	blue	PopGen
G__Cloacibacillus	blue	PopGen
G__Clostridium_IV	blue	PopGen
G__Coprobacter	blue	PopGen
G__Coraliomargarita	blue	PopGen
G__Eisenbergiella	blue	PopGen
G__Ethanoligenens	blue	PopGen
G__Hungatella	blue	PopGen
G__Hydrogenoanaerobacterium	blue	PopGen
G__Intestinimonas	blue	PopGen
G__Marvinbryantia	blue	PopGen
G__Odoribacter	blue	PopGen
G__Oscillibacter	blue	PopGen
G__Oxalobacter	blue	PopGen
G__Parabacteroides	blue	PopGen
G__Parasutterella	blue	PopGen
G__Rikenella	blue	PopGen
G__Ruminococcus	blue	PopGen
G__Sporobacter	blue	PopGen
G__Victivallis	blue	PopGen
G__Acetanaerobacterium	blue	FoCus
G__Akkermansia	blue	FoCus
G__Alistipes	blue	FoCus
G__Anaerofilum	blue	FoCus
G__Anaerotruncus	blue	FoCus
G__Anaerovorax	blue	FoCus
G__Barnesiella	blue	FoCus
G__Bilophila	blue	FoCus
G__Butyricimonas	blue	FoCus
G__Catabacter	blue	FoCus
G__Christensenella	blue	FoCus
G__Clostridium_IV	blue	FoCus
G__Coprobacter	blue	FoCus
G__Eisenbergiella	blue	FoCus
G__Ethanoligenens	blue	FoCus
G__Intestinimonas	blue	FoCus
G__Odoribacter	blue	FoCus
G__Oscillibacter	blue	FoCus
G__Oxalobacter	blue	FoCus
G__Parabacteroides	blue	FoCus
G__Parasutterella	blue	FoCus
G__Ruminococcus	blue	FoCus
G__Sporobacter	blue	FoCus
G__Acidaminococcus	brown	PopGen
G__Allisonella	brown	PopGen
G__Alloprevotella	brown	PopGen
G__Anaerobiospirillum	brown	PopGen
G__Catenibacterium	brown	PopGen
G__Collinsella	brown	PopGen
G__Desulfovibrio	brown	PopGen
G__Escherichia.Shigella	brown	PopGen
G__Faecalicoccus	brown	PopGen
G__Holdemanella	brown	PopGen
G__Howardella	brown	PopGen
G__Megamonas	brown	PopGen
G__Megasphaera	brown	PopGen
G__Mitsuokella	brown	PopGen
G__Olsenella	brown	PopGen
G__Paraprevotella	brown	PopGen
G__Phascolarctobacterium	brown	PopGen
G__Prevotella	brown	PopGen
G__Senegalimassilia	brown	PopGen
G__Slackia	brown	PopGen
G__Solobacterium	brown	PopGen
G__Sutterella	brown	PopGen
G__Acidaminococcus	brown	FoCus
G__Allisonella	brown	FoCus
G__Alloprevotella	brown	FoCus
G__Asteroleplasma	brown	FoCus
G__Butyrivibrio	brown	FoCus
G__Catenibacterium	brown	FoCus
G__Cloacibacillus	brown	FoCus
G__Collinsella	brown	FoCus
G__Desulfovibrio	brown	FoCus
G__Faecalicoccus	brown	FoCus
G__Holdemanella	brown	FoCus
G__Howardella	brown	FoCus
G__Megamonas	brown	FoCus
G__Megasphaera	brown	FoCus
G__Mitsuokella	brown	FoCus
G__Olsenella	brown	FoCus
G__Paraprevotella	brown	FoCus
G__Phascolarctobacterium	brown	FoCus
G__Prevotella	brown	FoCus
G__Rikenella	brown	FoCus
G__Selenomonas	brown	FoCus
G__Senegalimassilia	brown	FoCus
G__Slackia	brown	FoCus
G__Solobacterium	brown	FoCus
G__Succinivibrio	brown	FoCus
G__Sutterella	brown	FoCus
G__Victivallis	brown	FoCus
G__Actinomyces	turquoise	PopGen
G__Anaerofustis	turquoise	PopGen
G__Anaerostipes	turquoise	PopGen
G__Asaccharobacter	turquoise	PopGen
G__Atopobium	turquoise	PopGen
G__Bifidobacterium	turquoise	PopGen
G__Blautia	turquoise	PopGen
G__Burkholderia	turquoise	PopGen
G__Butyricicoccus	turquoise	PopGen
G__Christensenella	turquoise	PopGen
G__Clostridium_XlVa	turquoise	PopGen
G__Clostridium_XlVb	turquoise	PopGen
G__Clostridium_XVIII	turquoise	PopGen
G__Coprobacillus	turquoise	PopGen
G__Coprococcus	turquoise	PopGen
G__Coriobacterium	turquoise	PopGen
G__Corynebacterium	turquoise	PopGen
G__Diaphorobacter	turquoise	PopGen
G__Dorea	turquoise	PopGen
G__Eggerthella	turquoise	PopGen
G__Faecalitalea	turquoise	PopGen
G__Flavonifractor	turquoise	PopGen
G__Fusibacter	turquoise	PopGen
G__Fusicatenibacter	turquoise	PopGen
G__Fusobacterium	turquoise	PopGen
G__Gemella	turquoise	PopGen
G__Gordonibacter	turquoise	PopGen
G__Halomonas	turquoise	PopGen
G__Holdemania	turquoise	PopGen
G__Lactobacillus	turquoise	PopGen
G__Lactococcus	turquoise	PopGen
G__Mogibacterium	turquoise	PopGen
G__Paraeggerthella	turquoise	PopGen
G__Porphyromonas	turquoise	PopGen
G__Propionibacterium	turquoise	PopGen
G__Pseudoflavonifractor	turquoise	PopGen
G__Pseudomonas	turquoise	PopGen
G__Rothia	turquoise	PopGen
G__Ruminococcus2	turquoise	PopGen
G__Shewanella	turquoise	PopGen
G__Sphingobium	turquoise	PopGen
G__Staphylococcus	turquoise	PopGen
G__Streptococcus	turquoise	PopGen
G__Subdoligranulum	turquoise	PopGen
G__Allobaculum	turquoise	FoCus
G__Anaerostipes	turquoise	FoCus
G__Asaccharobacter	turquoise	FoCus
G__Bacteroides	turquoise	FoCus
G__Blautia	turquoise	FoCus
G__Butyricicoccus	turquoise	FoCus
G__Clostridium_XlVa	turquoise	FoCus
G__Clostridium_XlVb	turquoise	FoCus
G__Clostridium_XVIII	turquoise	FoCus
G__Coprobacillus	turquoise	FoCus
G__Coprococcus	turquoise	FoCus
G__Dorea	turquoise	FoCus
G__Faecalibacterium	turquoise	FoCus
G__Flavonifractor	turquoise	FoCus
G__Fusibacter	turquoise	FoCus
G__Fusicatenibacter	turquoise	FoCus
G__Fusobacterium	turquoise	FoCus
G__Gemmiger	turquoise	FoCus
G__Halomonas	turquoise	FoCus
G__Holdemania	turquoise	FoCus
G__Hungatella	turquoise	FoCus
G__Mogibacterium	turquoise	FoCus
G__Pseudoflavonifractor	turquoise	FoCus
G__Ralstonia	turquoise	FoCus
G__Roseburia	turquoise	FoCus
G__Ruminococcus2	turquoise	FoCus
G__Subdoligranulum	turquoise	FoCus
G__Aggregatibacter	yellow	PopGen
G__Cellulosilyticum	yellow	PopGen
G__Citrobacter	yellow	PopGen
G__Clostridium_sensu_stricto	yellow	PopGen
G__Dialister	yellow	PopGen
G__Enterobacter	yellow	PopGen
G__Enterococcus	yellow	PopGen
G__Faecalibacterium	yellow	PopGen
G__Gemmiger	yellow	PopGen
G__Granulicatella	yellow	PopGen
G__Haemophilus	yellow	PopGen
G__Hafnia	yellow	PopGen
G__Intestinibacter	yellow	PopGen
G__Klebsiella	yellow	PopGen
G__Neisseria	yellow	PopGen
G__Oribacterium	yellow	PopGen
G__Romboutsia	yellow	PopGen
G__Roseburia	yellow	PopGen
G__Terrisporobacter	yellow	PopGen
G__Turicibacter	yellow	PopGen
G__Veillonella	yellow	PopGen
G__Abiotrophia	yellow	FoCus
G__Acinetobacter	yellow	FoCus
G__Actinomyces	yellow	FoCus
G__Aggregatibacter	yellow	FoCus
G__Atopobium	yellow	FoCus
G__Bifidobacterium	yellow	FoCus
G__Citrobacter	yellow	FoCus
G__Clostridium_sensu_stricto	yellow	FoCus
G__Corynebacterium	yellow	FoCus
G__Dialister	yellow	FoCus
G__Eggerthella	yellow	FoCus
G__Enterobacter	yellow	FoCus
G__Enterococcus	yellow	FoCus
G__Escherichia.Shigella	yellow	FoCus
G__Gemella	yellow	FoCus
G__Gordonibacter	yellow	FoCus
G__Granulicatella	yellow	FoCus
G__Haemophilus	yellow	FoCus
G__Hafnia	yellow	FoCus
G__Intestinibacter	yellow	FoCus
G__Klebsiella	yellow	FoCus
G__Lactobacillus	yellow	FoCus
G__Lactococcus	yellow	FoCus
G__Paracoccus	yellow	FoCus
G__Pluralibacter	yellow	FoCus
G__Propionibacterium	yellow	FoCus
G__Proteus	yellow	FoCus
G__Pseudomonas	yellow	FoCus
G__Romboutsia	yellow	FoCus
G__Rothia	yellow	FoCus
G__Shewanella	yellow	FoCus
G__Staphylococcus	yellow	FoCus
G__Streptococcus	yellow	FoCus
G__Terrisporobacter	yellow	FoCus
G__Turicibacter	yellow	FoCus
G__Veillonella	yellow	FoCus
G__Abiotrophia	not in a module	PopGen
G__Acetivibrio	not in a module	PopGen
G__Acetobacterium	not in a module	PopGen
G__Achromobacter	not in a module	PopGen
G__Acidovorax	not in a module	PopGen
G__Acinetobacter	not in a module	PopGen
G__Actinobacillus	not in a module	PopGen
G__Actinotignum	not in a module	PopGen
G__Adlercreutzia	not in a module	PopGen
G__Aerococcus	not in a module	PopGen
G__Aeromicrobium	not in a module	PopGen
G__Aeromonas	not in a module	PopGen
G__Afipia	not in a module	PopGen
G__Ahrensia	not in a module	PopGen
G__Alcaligenes	not in a module	PopGen
G__Alishewanella	not in a module	PopGen
G__Alkalibacterium	not in a module	PopGen
G__Allobaculum	not in a module	PopGen
G__Alloiococcus	not in a module	PopGen
G__Alloscardovia	not in a module	PopGen
G__Altererythrobacter	not in a module	PopGen
G__Amaricoccus	not in a module	PopGen
G__Anaerobacter	not in a module	PopGen
G__Anaerococcus	not in a module	PopGen
G__Anaeroglobus	not in a module	PopGen
G__Anaeroplasma	not in a module	PopGen
G__Anaerorhabdus	not in a module	PopGen
G__Anoxybacillus	not in a module	PopGen
G__Aquabacterium	not in a module	PopGen
G__Aquicella	not in a module	PopGen
G__Aquihabitans	not in a module	PopGen
G__Arcobacter	not in a module	PopGen
G__Arthrobacter	not in a module	PopGen
G__Asteroleplasma	not in a module	PopGen
G__Atopostipes	not in a module	PopGen
G__Azonexus	not in a module	PopGen
G__Bacillus	not in a module	PopGen
G__Bdellovibrio	not in a module	PopGen
G__Bergeyella	not in a module	PopGen
G__Bosea	not in a module	PopGen
G__Brachybacterium	not in a module	PopGen
G__Brachyspira	not in a module	PopGen
G__Bradyrhizobium	not in a module	PopGen
G__Brevibacterium	not in a module	PopGen
G__Brevundimonas	not in a module	PopGen
G__Bulleidia	not in a module	PopGen
G__Campylobacter	not in a module	PopGen
G__Capnocytophaga	not in a module	PopGen
G__Cardiobacterium	not in a module	PopGen
G__Carnobacterium	not in a module	PopGen
G__Castellaniella	not in a module	PopGen
G__Catenisphaera	not in a module	PopGen
G__Catonella	not in a module	PopGen
G__Caulobacter	not in a module	PopGen
G__Cetobacterium	not in a module	PopGen
G__Chryseobacterium	not in a module	PopGen
G__Cloacibacterium	not in a module	PopGen
G__Clostridium_XI	not in a module	PopGen
G__Comamonas	not in a module	PopGen
G__Cryptobacterium	not in a module	PopGen
G__Cupriavidus	not in a module	PopGen
G__Curvibacter	not in a module	PopGen
G__Daeguia	not in a module	PopGen
G__Dechloromonas	not in a module	PopGen
G__Deinococcus	not in a module	PopGen
G__Delftia	not in a module	PopGen
G__Desulfonispora	not in a module	PopGen
G__Diplorickettsia	not in a module	PopGen
G__Duganella	not in a module	PopGen
G__Dyadobacter	not in a module	PopGen
G__Dysgonomonas	not in a module	PopGen
G__Eggerthia	not in a module	PopGen
G__Eikenella	not in a module	PopGen
G__Elusimicrobium	not in a module	PopGen
G__Empedobacter	not in a module	PopGen
G__Enhydrobacter	not in a module	PopGen
G__Enterorhabdus	not in a module	PopGen
G__Erwinia	not in a module	PopGen
G__Eubacterium	not in a module	PopGen
G__Exiguobacterium	not in a module	PopGen
G__Ezakiella	not in a module	PopGen
G__Facklamia	not in a module	PopGen
G__Finegoldia	not in a module	PopGen
G__Flavisolibacter	not in a module	PopGen
G__Flavobacterium	not in a module	PopGen
G__Fluviicola	not in a module	PopGen
G__Fretibacterium	not in a module	PopGen
G__Friedmanniella	not in a module	PopGen
G__Gaiella	not in a module	PopGen
G__Gallicola	not in a module	PopGen
G__Guggenheimella	not in a module	PopGen
G__Helicobacter	not in a module	PopGen
G__Herbiconiux	not in a module	PopGen
G__Hoeflea	not in a module	PopGen
G__Hydrogenophaga	not in a module	PopGen
G__Hymenobacter	not in a module	PopGen
G__Hyphomicrobium	not in a module	PopGen
G__Janthinobacterium	not in a module	PopGen
G__Jeotgalicoccus	not in a module	PopGen
G__Jonquetella	not in a module	PopGen
G__Kingella	not in a module	PopGen
G__Kluyvera	not in a module	PopGen
G__Knoellia	not in a module	PopGen
G__Kocuria	not in a module	PopGen
G__Kytococcus	not in a module	PopGen
G__Lachnoanaerobaculum	not in a module	PopGen
G__Lachnospira	not in a module	PopGen
G__Lactonifactor	not in a module	PopGen
G__Lautropia	not in a module	PopGen
G__Legionella	not in a module	PopGen
G__Leptotrichia	not in a module	PopGen
G__Leuconostoc	not in a module	PopGen
G__Limnohabitans	not in a module	PopGen
G__Listeria	not in a module	PopGen
G__Luteimonas	not in a module	PopGen
G__Luteococcus	not in a module	PopGen
G__Lysinibacillus	not in a module	PopGen
G__Lysobacter	not in a module	PopGen
G__Macellibacteroides	not in a module	PopGen
G__Macrococcus	not in a module	PopGen
G__Mangrovibacter	not in a module	PopGen
G__Marinomonas	not in a module	PopGen
G__Marmoricola	not in a module	PopGen
G__Massilia	not in a module	PopGen
G__Mesorhizobium	not in a module	PopGen
G__Methylobacterium	not in a module	PopGen
G__Methylotenera	not in a module	PopGen
G__Methyloversatilis	not in a module	PopGen
G__Microbacter	not in a module	PopGen
G__Microbacterium	not in a module	PopGen
G__Micrococcus	not in a module	PopGen
G__Mobiluncus	not in a module	PopGen
G__Moheibacter	not in a module	PopGen
G__Moraxella	not in a module	PopGen
G__Morganella	not in a module	PopGen
G__Moryella	not in a module	PopGen
G__Mucispirillum	not in a module	PopGen
G__Murdochiella	not in a module	PopGen
G__Murimonas	not in a module	PopGen
G__Mycobacterium	not in a module	PopGen
G__Mycoplasma	not in a module	PopGen
G__Negativicoccus	not in a module	PopGen
G__Nitrospira	not in a module	PopGen
G__Nocardioides	not in a module	PopGen
G__Novosphingobium	not in a module	PopGen
G__Nubsella	not in a module	PopGen
G__Obesumbacterium	not in a module	PopGen
G__Oceanisphaera	not in a module	PopGen
G__Ochrobactrum	not in a module	PopGen
G__Paludibacter	not in a module	PopGen
G__Pantoea	not in a module	PopGen
G__Papillibacter	not in a module	PopGen
G__Paracoccus	not in a module	PopGen
G__Parasporobacterium	not in a module	PopGen
G__Parvibacter	not in a module	PopGen
G__Parvimonas	not in a module	PopGen
G__Pasteurella	not in a module	PopGen
G__Pectobacterium	not in a module	PopGen
G__Pediococcus	not in a module	PopGen
G__Pedobacter	not in a module	PopGen
G__Pelomonas	not in a module	PopGen
G__Pelospora	not in a module	PopGen
G__Peptococcus	not in a module	PopGen
G__Peptoniphilus	not in a module	PopGen
G__Peptostreptococcus	not in a module	PopGen
G__Phenylobacterium	not in a module	PopGen
G__Phocaeicola	not in a module	PopGen
G__Photobacterium	not in a module	PopGen
G__Phycisphaera	not in a module	PopGen
G__Phyllobacterium	not in a module	PopGen
G__Pluralibacter	not in a module	PopGen
G__Polynucleobacter	not in a module	PopGen
G__Propionispira	not in a module	PopGen
G__Proteiniphilum	not in a module	PopGen
G__Proteus	not in a module	PopGen
G__Providencia	not in a module	PopGen
G__Pseudarcicella	not in a module	PopGen
G__Pseudoalteromonas	not in a module	PopGen
G__Pseudobacteroides	not in a module	PopGen
G__Pseudocitrobacter	not in a module	PopGen
G__Pseudoramibacter	not in a module	PopGen
G__Pseudorhodoferax	not in a module	PopGen
G__Pseudoxanthomonas	not in a module	PopGen
G__Psychrobacter	not in a module	PopGen
G__Psychroflexus	not in a module	PopGen
G__Pyramidobacter	not in a module	PopGen
G__Ralstonia	not in a module	PopGen
G__Raoultella	not in a module	PopGen
G__Rheinheimera	not in a module	PopGen
G__Rhizobacter	not in a module	PopGen
G__Rhizobium	not in a module	PopGen
G__Rhodobacter	not in a module	PopGen
G__Rhodoferax	not in a module	PopGen
G__Riemerella	not in a module	PopGen
G__Robinsoniella	not in a module	PopGen
G__Roseomonas	not in a module	PopGen
G__Rubellimicrobium	not in a module	PopGen
G__Salinibacterium	not in a module	PopGen
G__Salinicola	not in a module	PopGen
G__Salinivibrio	not in a module	PopGen
G__Salmonella	not in a module	PopGen
G__Scardovia	not in a module	PopGen
G__Schlegelella	not in a module	PopGen
G__Schwartzia	not in a module	PopGen
G__Selenomonas	not in a module	PopGen
G__Serinibacter	not in a module	PopGen
G__Serratia	not in a module	PopGen
G__Shinella	not in a module	PopGen
G__Sneathia	not in a module	PopGen
G__Soehngenia	not in a module	PopGen
G__Sphaerochaeta	not in a module	PopGen
G__Sphaerotilus	not in a module	PopGen
G__Sphingobacterium	not in a module	PopGen
G__Sphingomonas	not in a module	PopGen
G__Sphingopyxis	not in a module	PopGen
G__Spirosoma	not in a module	PopGen
G__Sporanaerobacter	not in a module	PopGen
G__Stenotrophomonas	not in a module	PopGen
G__Stomatobaculum	not in a module	PopGen
G__Succinatimonas	not in a module	PopGen
G__Succiniclasticum	not in a module	PopGen
G__Succinivibrio	not in a module	PopGen
G__Sulfuricurvum	not in a module	PopGen
G__Syntrophococcus	not in a module	PopGen
G__Tepidimonas	not in a module	PopGen
G__Terrimonas	not in a module	PopGen
G__Thauera	not in a module	PopGen
G__Thermomonas	not in a module	PopGen
G__Thermus	not in a module	PopGen
G__Tissierella	not in a module	PopGen
G__Treponema	not in a module	PopGen
G__Trueperella	not in a module	PopGen
G__Turicella	not in a module	PopGen
G__Undibacterium	not in a module	PopGen
G__Ureaplasma	not in a module	PopGen
G__Vagococcus	not in a module	PopGen
G__Varibaculum	not in a module	PopGen
G__Variovorax	not in a module	PopGen
G__Vibrio	not in a module	PopGen
G__Weissella	not in a module	PopGen
G__Xanthomonas	not in a module	PopGen
G__Yaniella	not in a module	PopGen
G__Yokenella	not in a module	PopGen
G__Zoogloea	not in a module	PopGen
G__Acetivibrio	not in a module	FoCus
G__Acetobacterium	not in a module	FoCus
G__Achromobacter	not in a module	FoCus
G__Acidovorax	not in a module	FoCus
G__Actinobacillus	not in a module	FoCus
G__Actinotignum	not in a module	FoCus
G__Adlercreutzia	not in a module	FoCus
G__Aerococcus	not in a module	FoCus
G__Aeromicrobium	not in a module	FoCus
G__Aeromonas	not in a module	FoCus
G__Afipia	not in a module	FoCus
G__Ahrensia	not in a module	FoCus
G__Alcaligenes	not in a module	FoCus
G__Alishewanella	not in a module	FoCus
G__Alkalibacterium	not in a module	FoCus
G__Alloiococcus	not in a module	FoCus
G__Alloscardovia	not in a module	FoCus
G__Altererythrobacter	not in a module	FoCus
G__Amaricoccus	not in a module	FoCus
G__Anaerobacter	not in a module	FoCus
G__Anaerobiospirillum	not in a module	FoCus
G__Anaerococcus	not in a module	FoCus
G__Anaerofustis	not in a module	FoCus
G__Anaeroglobus	not in a module	FoCus
G__Anaeroplasma	not in a module	FoCus
G__Anaerorhabdus	not in a module	FoCus
G__Anoxybacillus	not in a module	FoCus
G__Aquabacterium	not in a module	FoCus
G__Aquicella	not in a module	FoCus
G__Aquihabitans	not in a module	FoCus
G__Arcobacter	not in a module	FoCus
G__Arthrobacter	not in a module	FoCus
G__Atopostipes	not in a module	FoCus
G__Azonexus	not in a module	FoCus
G__Bacillus	not in a module	FoCus
G__Bdellovibrio	not in a module	FoCus
G__Bergeyella	not in a module	FoCus
G__Bosea	not in a module	FoCus
G__Brachybacterium	not in a module	FoCus
G__Brachyspira	not in a module	FoCus
G__Bradyrhizobium	not in a module	FoCus
G__Brevibacterium	not in a module	FoCus
G__Brevundimonas	not in a module	FoCus
G__Bulleidia	not in a module	FoCus
G__Burkholderia	not in a module	FoCus
G__Campylobacter	not in a module	FoCus
G__Capnocytophaga	not in a module	FoCus
G__Cardiobacterium	not in a module	FoCus
G__Carnobacterium	not in a module	FoCus
G__Castellaniella	not in a module	FoCus
G__Catenisphaera	not in a module	FoCus
G__Catonella	not in a module	FoCus
G__Caulobacter	not in a module	FoCus
G__Cellulosilyticum	not in a module	FoCus
G__Cetobacterium	not in a module	FoCus
G__Chryseobacterium	not in a module	FoCus
G__Cloacibacterium	not in a module	FoCus
G__Clostridium_XI	not in a module	FoCus
G__Comamonas	not in a module	FoCus
G__Coraliomargarita	not in a module	FoCus
G__Coriobacterium	not in a module	FoCus
G__Cryptobacterium	not in a module	FoCus
G__Cupriavidus	not in a module	FoCus
G__Curvibacter	not in a module	FoCus
G__Daeguia	not in a module	FoCus
G__Dechloromonas	not in a module	FoCus
G__Deinococcus	not in a module	FoCus
G__Delftia	not in a module	FoCus
G__Desulfonispora	not in a module	FoCus
G__Diaphorobacter	not in a module	FoCus
G__Diplorickettsia	not in a module	FoCus
G__Duganella	not in a module	FoCus
G__Dyadobacter	not in a module	FoCus
G__Dysgonomonas	not in a module	FoCus
G__Eggerthia	not in a module	FoCus
G__Eikenella	not in a module	FoCus
G__Elusimicrobium	not in a module	FoCus
G__Empedobacter	not in a module	FoCus
G__Enhydrobacter	not in a module	FoCus
G__Enterorhabdus	not in a module	FoCus
G__Erwinia	not in a module	FoCus
G__Eubacterium	not in a module	FoCus
G__Exiguobacterium	not in a module	FoCus
G__Ezakiella	not in a module	FoCus
G__Facklamia	not in a module	FoCus
G__Faecalitalea	not in a module	FoCus
G__Finegoldia	not in a module	FoCus
G__Flavisolibacter	not in a module	FoCus
G__Flavobacterium	not in a module	FoCus
G__Fluviicola	not in a module	FoCus
G__Fretibacterium	not in a module	FoCus
G__Friedmanniella	not in a module	FoCus
G__Gaiella	not in a module	FoCus
G__Gallicola	not in a module	FoCus
G__Guggenheimella	not in a module	FoCus
G__Helicobacter	not in a module	FoCus
G__Herbiconiux	not in a module	FoCus
G__Hoeflea	not in a module	FoCus
G__Hydrogenoanaerobacterium	not in a module	FoCus
G__Hydrogenophaga	not in a module	FoCus
G__Hymenobacter	not in a module	FoCus
G__Hyphomicrobium	not in a module	FoCus
G__Janthinobacterium	not in a module	FoCus
G__Jeotgalicoccus	not in a module	FoCus
G__Jonquetella	not in a module	FoCus
G__Kingella	not in a module	FoCus
G__Kluyvera	not in a module	FoCus
G__Knoellia	not in a module	FoCus
G__Kocuria	not in a module	FoCus
G__Kytococcus	not in a module	FoCus
G__Lachnoanaerobaculum	not in a module	FoCus
G__Lachnospira	not in a module	FoCus
G__Lactonifactor	not in a module	FoCus
G__Lautropia	not in a module	FoCus
G__Legionella	not in a module	FoCus
G__Leptotrichia	not in a module	FoCus
G__Leuconostoc	not in a module	FoCus
G__Limnohabitans	not in a module	FoCus
G__Listeria	not in a module	FoCus
G__Luteimonas	not in a module	FoCus
G__Luteococcus	not in a module	FoCus
G__Lysinibacillus	not in a module	FoCus
G__Lysobacter	not in a module	FoCus
G__Macellibacteroides	not in a module	FoCus
G__Macrococcus	not in a module	FoCus
G__Mangrovibacter	not in a module	FoCus
G__Marinomonas	not in a module	FoCus
G__Marmoricola	not in a module	FoCus
G__Marvinbryantia	not in a module	FoCus
G__Massilia	not in a module	FoCus
G__Mesorhizobium	not in a module	FoCus
G__Methylobacterium	not in a module	FoCus
G__Methylotenera	not in a module	FoCus
G__Methyloversatilis	not in a module	FoCus
G__Microbacter	not in a module	FoCus
G__Microbacterium	not in a module	FoCus
G__Micrococcus	not in a module	FoCus
G__Mobiluncus	not in a module	FoCus
G__Moheibacter	not in a module	FoCus
G__Moraxella	not in a module	FoCus
G__Morganella	not in a module	FoCus
G__Moryella	not in a module	FoCus
G__Mucispirillum	not in a module	FoCus
G__Murdochiella	not in a module	FoCus
G__Murimonas	not in a module	FoCus
G__Mycobacterium	not in a module	FoCus
G__Mycoplasma	not in a module	FoCus
G__Negativicoccus	not in a module	FoCus
G__Neisseria	not in a module	FoCus
G__Nitrospira	not in a module	FoCus
G__Nocardioides	not in a module	FoCus
G__Novosphingobium	not in a module	FoCus
G__Nubsella	not in a module	FoCus
G__Obesumbacterium	not in a module	FoCus
G__Oceanisphaera	not in a module	FoCus
G__Ochrobactrum	not in a module	FoCus
G__Oribacterium	not in a module	FoCus
G__Paludibacter	not in a module	FoCus
G__Pantoea	not in a module	FoCus
G__Papillibacter	not in a module	FoCus
G__Paraeggerthella	not in a module	FoCus
G__Parasporobacterium	not in a module	FoCus
G__Parvibacter	not in a module	FoCus
G__Parvimonas	not in a module	FoCus
G__Pasteurella	not in a module	FoCus
G__Pectobacterium	not in a module	FoCus
G__Pediococcus	not in a module	FoCus
G__Pedobacter	not in a module	FoCus
G__Pelomonas	not in a module	FoCus
G__Pelospora	not in a module	FoCus
G__Peptococcus	not in a module	FoCus
G__Peptoniphilus	not in a module	FoCus
G__Peptostreptococcus	not in a module	FoCus
G__Phenylobacterium	not in a module	FoCus
G__Phocaeicola	not in a module	FoCus
G__Photobacterium	not in a module	FoCus
G__Phycisphaera	not in a module	FoCus
G__Phyllobacterium	not in a module	FoCus
G__Polynucleobacter	not in a module	FoCus
G__Porphyromonas	not in a module	FoCus
G__Propionispira	not in a module	FoCus
G__Proteiniphilum	not in a module	FoCus
G__Providencia	not in a module	FoCus
G__Pseudarcicella	not in a module	FoCus
G__Pseudoalteromonas	not in a module	FoCus
G__Pseudobacteroides	not in a module	FoCus
G__Pseudocitrobacter	not in a module	FoCus
G__Pseudoramibacter	not in a module	FoCus
G__Pseudorhodoferax	not in a module	FoCus
G__Pseudoxanthomonas	not in a module	FoCus
G__Psychrobacter	not in a module	FoCus
G__Psychroflexus	not in a module	FoCus
G__Pyramidobacter	not in a module	FoCus
G__Raoultella	not in a module	FoCus
G__Rheinheimera	not in a module	FoCus
G__Rhizobacter	not in a module	FoCus
G__Rhizobium	not in a module	FoCus
G__Rhodobacter	not in a module	FoCus
G__Rhodoferax	not in a module	FoCus
G__Riemerella	not in a module	FoCus
G__Robinsoniella	not in a module	FoCus
G__Roseomonas	not in a module	FoCus
G__Rubellimicrobium	not in a module	FoCus
G__Salinibacterium	not in a module	FoCus
G__Salinicola	not in a module	FoCus
G__Salinivibrio	not in a module	FoCus
G__Salmonella	not in a module	FoCus
G__Scardovia	not in a module	FoCus
G__Schlegelella	not in a module	FoCus
G__Schwartzia	not in a module	FoCus
G__Serinibacter	not in a module	FoCus
G__Serratia	not in a module	FoCus
G__Shinella	not in a module	FoCus
G__Sneathia	not in a module	FoCus
G__Soehngenia	not in a module	FoCus
G__Sphaerochaeta	not in a module	FoCus
G__Sphaerotilus	not in a module	FoCus
G__Sphingobacterium	not in a module	FoCus
G__Sphingobium	not in a module	FoCus
G__Sphingomonas	not in a module	FoCus
G__Sphingopyxis	not in a module	FoCus
G__Spirosoma	not in a module	FoCus
G__Sporanaerobacter	not in a module	FoCus
G__Stenotrophomonas	not in a module	FoCus
G__Stomatobaculum	not in a module	FoCus
G__Succinatimonas	not in a module	FoCus
G__Succiniclasticum	not in a module	FoCus
G__Sulfuricurvum	not in a module	FoCus
G__Syntrophococcus	not in a module	FoCus
G__Tepidimonas	not in a module	FoCus
G__Terrimonas	not in a module	FoCus
G__Thauera	not in a module	FoCus
G__Thermomonas	not in a module	FoCus
G__Thermus	not in a module	FoCus
G__Tissierella	not in a module	FoCus
G__Treponema	not in a module	FoCus
G__Trueperella	not in a module	FoCus
G__Turicella	not in a module	FoCus
G__Undibacterium	not in a module	FoCus
G__Ureaplasma	not in a module	FoCus
G__Vagococcus	not in a module	FoCus
G__Varibaculum	not in a module	FoCus
G__Variovorax	not in a module	FoCus
G__Vibrio	not in a module	FoCus
G__Weissella	not in a module	FoCus
G__Xanthomonas	not in a module	FoCus
G__Yaniella	not in a module	FoCus
G__Yokenella	not in a module	FoCus
G__Zoogloea	not in a module	FoCus

## Sheet: Table2
Discovery: Popgen, Test: FoCus
	Average edge weight	Coherence	Concordance of correlation	Concordance of weighted degree	Concordance of node contributions	Density of correlation structure	Average node contribution
blue	0.0001	0.4562	0.0001	0.0001	0.0046	0.0001	0.0046
brown	0.0002	0.5311	0.0001	0.0001	0.0167	0.0001	0.0046
turquoise	0.0001	0.186	0.0001	0.0004	0.0233	0.0001	0.0233
yellow	0.0004	0.3457	0.0001	0.0001	0.0027	0.0001	0.0151
Discovery: FoCus, Test: PopGen
	Average edge weight	Coherence	Concordance of correlation	Concordance of weighted degree	Concordance of node contributions	Density of correlation structure	Average node contribution
turquoise	0.0001	0.003	0.0001	0.0001	0.0211	0.0001	0.003
brown	0.0001	0.4905	0.0001	0.0001	0.0027	0.0001	0.0298
yellow	0.0001	0.0085	0.0001	0.0001	0.0085	0.0001	0.0085
blue	0.0001	0.0035	0.0001	0.001	0.0276	0.0001	0.0017

## Sheet: Table3
Genus	module	dataset
G__Acetanaerobacterium	blue	control
G__Akkermansia	blue	control
G__Alistipes	blue	control
G__Anaerofilum	blue	control
G__Anaerotruncus	blue	control
G__Anaerovorax	blue	control
G__Bacteroides	blue	control
G__Barnesiella	blue	control
G__Bilophila	blue	control
G__Butyricimonas	blue	control
G__Butyrivibrio	blue	control
G__Catabacter	blue	control
G__Cloacibacillus	blue	control
G__Clostridium_IV	blue	control
G__Coprobacter	blue	control
G__Coraliomargarita	blue	control
G__Eisenbergiella	blue	control
G__Ethanoligenens	blue	control
G__Hydrogenoanaerobacterium	blue	control
G__Intestinimonas	blue	control
G__Odoribacter	blue	control
G__Oscillibacter	blue	control
G__Oxalobacter	blue	control
G__Parabacteroides	blue	control
G__Parasutterella	blue	control
G__Ruminococcus	blue	control
G__Sporobacter	blue	control
G__Victivallis	blue	control
G__Acidaminococcus	brown	control
G__Allisonella	brown	control
G__Alloprevotella	brown	control
G__Catenibacterium	brown	control
G__Collinsella	brown	control
G__Desulfovibrio	brown	control
G__Faecalicoccus	brown	control
G__Holdemanella	brown	control
G__Howardella	brown	control
G__Megasphaera	brown	control
G__Mitsuokella	brown	control
G__Olsenella	brown	control
G__Paraprevotella	brown	control
G__Phascolarctobacterium	brown	control
G__Prevotella	brown	control
G__Rikenella	brown	control
G__Senegalimassilia	brown	control
G__Slackia	brown	control
G__Solobacterium	brown	control
G__Sutterella	brown	control
G__Actinomyces	turquoise	control
G__Anaerofustis	turquoise	control
G__Anaerostipes	turquoise	control
G__Asaccharobacter	turquoise	control
G__Atopobium	turquoise	control
G__Bifidobacterium	turquoise	control
G__Blautia	turquoise	control
G__Burkholderia	turquoise	control
G__Butyricicoccus	turquoise	control
G__Christensenella	turquoise	control
G__Clostridium_XlVa	turquoise	control
G__Clostridium_XlVb	turquoise	control
G__Clostridium_XVIII	turquoise	control
G__Coprobacillus	turquoise	control
G__Corynebacterium	turquoise	control
G__Diaphorobacter	turquoise	control
G__Dorea	turquoise	control
G__Eggerthella	turquoise	control
G__Enterococcus	turquoise	control
G__Escherichia.Shigella	turquoise	control
G__Faecalitalea	turquoise	control
G__Flavonifractor	turquoise	control
G__Fusibacter	turquoise	control
G__Fusicatenibacter	turquoise	control
G__Fusobacterium	turquoise	control
G__Gemella	turquoise	control
G__Gordonibacter	turquoise	control
G__Granulicatella	turquoise	control
G__Halomonas	turquoise	control
G__Holdemania	turquoise	control
G__Hungatella	turquoise	control
G__Lactobacillus	turquoise	control
G__Lactococcus	turquoise	control
G__Marvinbryantia	turquoise	control
G__Mogibacterium	turquoise	control
G__Paraeggerthella	turquoise	control
G__Porphyromonas	turquoise	control
G__Propionibacterium	turquoise	control
G__Pseudoflavonifractor	turquoise	control
G__Pseudomonas	turquoise	control
G__Rothia	turquoise	control
G__Ruminococcus2	turquoise	control
G__Shewanella	turquoise	control
G__Staphylococcus	turquoise	control
G__Streptococcus	turquoise	control
G__Aggregatibacter	yellow	control
G__Clostridium_sensu_stricto	yellow	control
G__Coprococcus	yellow	control
G__Dialister	yellow	control
G__Enterobacter	yellow	control
G__Faecalibacterium	yellow	control
G__Gemmiger	yellow	control
G__Haemophilus	yellow	control
G__Hafnia	yellow	control
G__Intestinibacter	yellow	control
G__Oribacterium	yellow	control
G__Romboutsia	yellow	control
G__Roseburia	yellow	control
G__Subdoligranulum	yellow	control
G__Terrisporobacter	yellow	control
G__Turicibacter	yellow	control
G__Veillonella	yellow	control

## Sheet: Table4
Blue (CHR3)
Gene	Expansion Coordinates
	From	To
ALG1L	125648118	125655882
ROPN1B	125687987	125702297
SLC41A3	125725198	125820404
ALDH1L1	125822412	125916837
KLF15	126061478	126076285
CCDC37	126113782	126155399
ZXDC	126156444	126194762
UROC1	126200124	126236616
CHST13	126243126	126262134
C3orf22	126245842	126277808
TXNRD3	126290622	126373998
TXNRD3NB	126290625	126327398
CHCHD6	126423063	126679249
PLXNA1	126707437	126756235
C3orf56	126911974	126917025
TPRA1	127291912	127317094
MCM2	127317066	127341276
PODXL2	127348024	127391652
ABTB1	127391778	127399768
MGLL	127407909	127542051
KBTBD12	127634075	127706514
SEC61A1	127770484	127790526
RUVBL1	127783621	127872757
EEFSEC	127872297	128127485
DNAJB8	128181282	128186091
GATA2	128198270	128212028
C3orf27	128290843	128294929
RPN1	128338817	128399918
RAB7A	128444965	128533639
ACAD9	128598439	128634910
KIAA1257	128628709	128721533
RP11-723O4.6	128628717	128690173
EFCC1	128720472	128759585
GP9	128779610	128781249
RAB43	128806412	128841644
ISY1-RAB43	128806418	128879879
ISY1	128846258	128880136
CNBP	128888327	128902765
COPG1	128968449	128996614
HMCES	128997671	129025029
H1FX	129033615	129035120
EFCAB12	129120164	129147494
MBD4	129149787	129158878
IFT122	129158968	129239198
RHO	129247483	129254012
H1FOO	129262057	129270310
PLXND1	129274018	129325661
TMCC1	129366635	129612419
TRH	129693148	129696781
COL6A5	130064359	130203688
COL6A6	130279178	130396999
PIK3R4	130397779	130465673
ATP2C1	130569439	130735556
ASTE1	130732719	130746493
NEK11	130745694	131069309
NUDT16	131100515	131107674
MRPL3	131181056	131221827
CPNE4	131252399	132004254
ACPP	132036211	132087142
DNAJC13	132136370	132257876
ACAD11	132276982	132379567
NPHP3	132276986	132441303
ACKR4	132316081	132337811
UBA5	132373290	132396941
TMEM108	132757235	133116636
BFSP2	133118839	133194066
CDV3	133292574	133309105
TOPBP1	133317019	133380737
TF	133464800	133497850
SRPRB	133502877	133544616
RAB6B	133543083	133614680
C3orf36	133646992	133648656
SLCO2A1	133651540	133771028
RYK	133784147	133969689
AMOTL2	134074716	134094321
ANAPC13	134196548	134205558
CEP63	134204585	134293859
EPHB1	134316643	134979309
KY	134321980	134370478
Yellow (CHR9)
Gene	Expansion Coordinates
	From	To
OBP2B	136080664	136084630
Blue (CHR11)
Gene	Expansion Coordinates
	From	To
BUD13	116618886	116643704
ZNF259	116648436	116658766
APOA5	116660083	116663136
APOA4	116691419	116694022
APOC3	116700422	116703788
APOA1	116706467	116708666
SIK3	116714118	116969153
PAFAH1B2	117014983	117047610
SIDT2	117049449	117068160
TAGLN	117070037	117075498
PCSK7	117075053	117103241
RNF214	117103341	117157161
BACE1	117156402	117186975
CEP164	117185273	117283984
DSCAML1	117298489	117688240
FXYD2	117671559	117699413
FXYD6-FXYD2	117690878	117747382
FXYD6	117707693	117748201
TMPRSS13	117771358	117800174
IL10RA	117857063	117872196
TMPRSS4	117947753	117992605
SCN4B	118004092	118023603
SCN2B	118032666	118047388
AMICA1	118064455	118095809
MPZL3	118097409	118123065
MPZL2	118124118	118135251
CD3E	118175260	118186890
CD3D	118209669	118213459
CD3G	118215059	118225876
UBE4A	118230300	118269926
RP11-770J1.5	118267810	118272610
ATP5L	118271869	118302211
RP11-770J1.4	118303836	118305921
KMT2A	118307205	118397539
TTC36	118398187	118401912
TMEM25	118401756	118417995
IFT46	118415243	118443685
ARCN1	118443105	118473748
PHLDB1	118477155	118528741
TREH	118528026	118550399
DDX6	118620034	118661858
CXCR5	118754475	118768508
BCL9L	118764584	118796317
UPK2	118795873	118829269
FOXR1	118842417	118852001
CCDC84	118868852	118886501
RPS25	118886422	118889401
TRAPPC4	118889142	118896164
SLC37A4	118894824	118901616
HYOU1	118914900	118927913
VPS11	118938403	118952688
HMBS	118955576	118964259
H2AFX	118964564	118966177
DPAGT1	118967213	118979041
C2CD2L	118972908	118989252
HINFP	118992297	119006752
ABCG4	119019722	119033360
AP002956.1	119027590	119027930
NLRX1	119037277	119054725
PDZD3	119056166	119060932
CCDC153	119060347	119067479
CBL	119076752	119178859
MCAM	119179241	119192231
RNF26	119205237	119208023
MFRP	119209652	119217368
C1QTNF5	119209652	119217383
USP2	119225925	119252436
THY1	119288090	119295695
PVRL1	119494120	119599794
TRIM29	119981983	120056237
AP000679.2	120039685	120042387
OAF	120081475	120101041
POU2F3	120107349	120190653
TMEM136	120195838	120204391
ARHGEF12	120207787	120360645
AP000758.1	120329880	120330047
GRIK4	120382468	120859613
AP002348.1	120382511	120385732
TBCEL	120894781	120961484
Turquoise (CHR13)
Gene	Expansion Coordinates
	From	To
USP12	27640293	27746033
RPL21	27825446	27830828
RASL11A	27844464	27847827
GTF3A	27998681	28009958
MTIF3	28009776	28024739
LNX2	28120050	28194541
POLR1D	28194903	28241548
GSX1	28366780	28368905
PDX1	28494157	28500368
ATP5EP2	28519343	28519727
CDX2	28536274	28545276
URAD	28551851	28562791
FLT3	28577411	28674729
PAN3	28712643	28869475
FLT1	28874489	29069265
POMP	29233241	29253062
SLC46A3	29274201	29293107
MTUS2	29598748	30077892
SLC7A1	30083547	30169825
UBL3	30338508	30424821
KATNAL1	30776767	30881621
HMGB1	31032884	31191734
USPL1	31191830	31233686
ALOX5AP	31309645	31338556
MEDAG	31480328	31499709
TEX26	31506840	31549639
HSPH1	31710762	31736525
B3GALTL	31774073	31906413
RXFP2	32313674	32377009
FRY	32605437	32870794
ZAR1L	32877837	32889481
BRCA2	32889611	32973805
N4BP2L1	32974861	33002315
N4BP2L2	33006554	33112970
PDS5B	33160564	33352157
KL	33590207	33640282
STARD13	33677272	33924767
RFC3	34392186	34540695
NBEA	35516424	36247159
MAB21L1	36047926	36050832
DCLK1	36345478	36705443
SOHLH2	36742345	36871979
CCDC169-SOHLH2	36742931	36871979
CCDC169	36801182	36871977
SPG20	36875775	36944317
SPG20OS	36920568	36943738
CCNA1	37005967	37017019
SERTM1	37248049	37271976
RFXAP	37393361	37403241
SMAD9	37418968	37494902
ALG5	37523912	37574398
EXOSC8	37572953	37583750
SUPT20H	37583449	37633850
CSNK1A1L	37677398	37679803
Yellow (CHR16)
Gene	Expansion Coordinates
	From	To
CTC-786C10.1	85204882	85218969
RP11-680G10.1	85391069	85393055

## Sheet: Table5
Ensembl Gene ID	HGNC Symbol	GO ID	GO Term	GO Namespace	CHR
ENSG00000004399	PLXND1	GO:0007165	signal transduction	biological_process	3
ENSG00000004399	PLXND1	GO:0071526	semaphorin-plexin signaling pathway	biological_process	3
ENSG00000004399	PLXND1	GO:0001525	angiogenesis	biological_process	3
ENSG00000004399	PLXND1	GO:0030334	regulation of cell migration	biological_process	3
ENSG00000004399	PLXND1	GO:0008360	regulation of cell shape	biological_process	3
ENSG00000004399	PLXND1	GO:0007162	negative regulation of cell adhesion	biological_process	3
ENSG00000004399	PLXND1	GO:0043087	regulation of GTPase activity	biological_process	3
ENSG00000004399	PLXND1	GO:0050772	positive regulation of axonogenesis	biological_process	3
ENSG00000004399	PLXND1	GO:1902287	semaphorin-plexin signaling pathway involved in axon guidance	biological_process	3
ENSG00000004399	PLXND1	GO:0043542	endothelial cell migration	biological_process	3
ENSG00000004399	PLXND1	GO:0007416	synapse assembly	biological_process	3
ENSG00000004399	PLXND1	GO:0045765	regulation of angiogenesis	biological_process	3
ENSG00000004399	PLXND1	GO:0001569	branching involved in blood vessel morphogenesis	biological_process	3
ENSG00000004399	PLXND1	GO:0001822	kidney development	biological_process	3
ENSG00000004399	PLXND1	GO:0003151	outflow tract morphogenesis	biological_process	3
ENSG00000004399	PLXND1	GO:0003279	cardiac septum development	biological_process	3
ENSG00000004399	PLXND1	GO:0032092	positive regulation of protein binding	biological_process	3
ENSG00000004399	PLXND1	GO:0035904	aorta development	biological_process	3
ENSG00000004399	PLXND1	GO:0043524	negative regulation of neuron apoptotic process	biological_process	3
ENSG00000004399	PLXND1	GO:0060666	dichotomous subdivision of terminal units involved in salivary gland branching	biological_process	3
ENSG00000004399	PLXND1	GO:0060976	coronary vasculature development	biological_process	3
ENSG00000014257	ACP3	GO:0006629	lipid metabolic process	biological_process	3
ENSG00000014257	ACP3	GO:0007040	lysosome organization	biological_process	3
ENSG00000014257	ACP3	GO:0016311	dephosphorylation	biological_process	3
ENSG00000014257	ACP3	GO:0051930	regulation of sensory perception of pain	biological_process	3
ENSG00000014257	ACP3	GO:0006144	purine nucleobase metabolic process	biological_process	3
ENSG00000014257	ACP3	GO:0006772	thiamine metabolic process	biological_process	3
ENSG00000014257	ACP3	GO:0009117	nucleotide metabolic process	biological_process	3
ENSG00000014257	ACP3	GO:0046085	adenosine metabolic process	biological_process	3
ENSG00000014257	ACP3	GO:0060168	positive regulation of adenosine receptor signaling pathway	biological_process	3
ENSG00000017260	ATP2C1	GO:0006811	ion transport	biological_process	3
ENSG00000017260	ATP2C1	GO:0006816	calcium ion transport	biological_process	3
ENSG00000017260	ATP2C1	GO:0034220	ion transmembrane transport	biological_process	3
ENSG00000017260	ATP2C1	GO:0070588	calcium ion transmembrane transport	biological_process	3
ENSG00000017260	ATP2C1	GO:0043123	positive regulation of I-kappaB kinase/NF-kappaB signaling	biological_process	3
ENSG00000017260	ATP2C1	GO:0006874	cellular calcium ion homeostasis	biological_process	3
ENSG00000017260	ATP2C1	GO:0008544	epidermis development	biological_process	3
ENSG00000017260	ATP2C1	GO:0031532	actin cytoskeleton reorganization	biological_process	3
ENSG00000017260	ATP2C1	GO:0006828	manganese ion transport	biological_process	3
ENSG00000017260	ATP2C1	GO:0071421	manganese ion transmembrane transport	biological_process	3
ENSG00000017260	ATP2C1	GO:0042998	positive regulation of Golgi to plasma membrane protein transport	biological_process	3
ENSG00000017260	ATP2C1	GO:0016339	calcium-dependent cell-cell adhesion via plasma membrane cell adhesion molecules	biological_process	3
ENSG00000017260	ATP2C1	GO:0032468	Golgi calcium ion homeostasis	biological_process	3
ENSG00000017260	ATP2C1	GO:0032472	Golgi calcium ion transport	biological_process	3
ENSG00000017260	ATP2C1	GO:0098629	trans-Golgi network membrane organization	biological_process	3
ENSG00000034533	ASTE1	GO:0090305	nucleic acid phosphodiester bond hydrolysis	biological_process	3
ENSG00000058262	SEC61A1	GO:0015031	protein transport	biological_process	3
ENSG00000058262	SEC61A1	GO:0070588	calcium ion transmembrane transport	biological_process	3
ENSG00000058262	SEC61A1	GO:0045047	protein targeting to ER	biological_process	3
ENSG00000058262	SEC61A1	GO:0039019	pronephric nephron development	biological_process	3
ENSG00000058262	SEC61A1	GO:0045048	protein insertion into ER membrane	biological_process	3
ENSG00000058262	SEC61A1	GO:0031204	posttranslational protein targeting to membrane, translocation	biological_process	3
ENSG00000058262	SEC61A1	GO:0006616	SRP-dependent cotranslational protein targeting to membrane, translocation	biological_process	3
ENSG00000058262	SEC61A1	GO:0006614	SRP-dependent cotranslational protein targeting to membrane	biological_process	3
ENSG00000058262	SEC61A1	GO:0006620	posttranslational protein targeting to endoplasmic reticulum membrane	biological_process	3
ENSG00000058262	SEC61A1	GO:0007029	endoplasmic reticulum organization	biological_process	3
ENSG00000058262	SEC61A1	GO:0006613	cotranslational protein targeting to membrane	biological_process	3
ENSG00000070476	ZXDC	GO:0045893	positive regulation of transcription, DNA-templated	biological_process	3
ENSG00000070476	ZXDC	GO:0006357	regulation of transcription by RNA polymerase II	biological_process	3
ENSG00000073111	MCM2	GO:0006270	DNA replication initiation	biological_process	3
ENSG00000073111	MCM2	GO:1905775	negative regulation of DNA helicase activity	biological_process	3
ENSG00000073111	MCM2	GO:0007049	cell cycle	biological_process	3
ENSG00000073111	MCM2	GO:0006915	apoptotic process	biological_process	3
ENSG00000073111	MCM2	GO:0006260	DNA replication	biological_process	3
ENSG00000073111	MCM2	GO:0006259	DNA metabolic process	biological_process	3
ENSG00000073111	MCM2	GO:0032508	DNA duplex unwinding	biological_process	3
ENSG00000073111	MCM2	GO:0030174	regulation of DNA-dependent DNA replication initiation	biological_process	3
ENSG00000073111	MCM2	GO:0000727	double-strand break repair via break-induced replication	biological_process	3
ENSG00000073111	MCM2	GO:0006268	DNA unwinding involved in DNA replication	biological_process	3
ENSG00000073111	MCM2	GO:1902975	mitotic DNA replication initiation	biological_process	3
ENSG00000073111	MCM2	GO:0006334	nucleosome assembly	biological_process	3
ENSG00000073111	MCM2	GO:0071353	cellular response to interleukin-4	biological_process	3
ENSG00000073111	MCM2	GO:0090102	cochlea development	biological_process	3
ENSG00000074416	MGLL	GO:0006629	lipid metabolic process	biological_process	3
ENSG00000074416	MGLL	GO:0006631	fatty acid metabolic process	biological_process	3
ENSG00000074416	MGLL	GO:0016042	lipid catabolic process	biological_process	3
ENSG00000074416	MGLL	GO:0006633	fatty acid biosynthetic process	biological_process	3
ENSG00000074416	MGLL	GO:0019433	triglyceride catabolic process	biological_process	3
ENSG00000074416	MGLL	GO:0009966	regulation of signal transduction	biological_process	3
ENSG00000074416	MGLL	GO:0006954	inflammatory response	biological_process	3
ENSG00000074416	MGLL	GO:0019369	arachidonic acid metabolic process	biological_process	3
ENSG00000074416	MGLL	GO:0052651	monoacylglycerol catabolic process	biological_process	3
ENSG00000074416	MGLL	GO:0051930	regulation of sensory perception of pain	biological_process	3
ENSG00000074416	MGLL	GO:0050727	regulation of inflammatory response	biological_process	3
ENSG00000074416	MGLL	GO:0046464	acylglycerol catabolic process	biological_process	3
ENSG00000074416	MGLL	GO:2000124	regulation of endocannabinoid signaling pathway	biological_process	3
ENSG00000075785	RAB7A	GO:0015031	protein transport	biological_process	3
ENSG00000075785	RAB7A	GO:0006914	autophagy	biological_process	3
ENSG00000075785	RAB7A	GO:0006629	lipid metabolic process	biological_process	3
ENSG00000075785	RAB7A	GO:0016042	lipid catabolic process	biological_process	3
ENSG00000075785	RAB7A	GO:0045022	early endosome to late endosome transport	biological_process	3
ENSG00000075785	RAB7A	GO:0000045	autophagosome assembly	biological_process	3
ENSG00000075785	RAB7A	GO:0042147	retrograde transport, endosome to Golgi	biological_process	3
ENSG00000075785	RAB7A	GO:1903543	positive regulation of exosomal secretion	biological_process	3
ENSG00000075785	RAB7A	GO:0009617	response to bacterium	biological_process	3
ENSG00000075785	RAB7A	GO:0090385	phagosome-lysosome fusion	biological_process	3
ENSG00000075785	RAB7A	GO:1903542	negative regulation of exosomal secretion	biological_process	3
ENSG00000075785	RAB7A	GO:1905366	negative regulation of intralumenal vesicle formation	biological_process	3
ENSG00000075785	RAB7A	GO:0008333	endosome to lysosome transport	biological_process	3
ENSG00000075785	RAB7A	GO:0022615	protein to membrane docking	biological_process	3
ENSG00000075785	RAB7A	GO:0046907	intracellular transport	biological_process	3
ENSG00000075785	RAB7A	GO:0006897	endocytosis	biological_process	3
ENSG00000075785	RAB7A	GO:0045732	positive regulation of protein catabolic process	biological_process	3
ENSG00000075785	RAB7A	GO:0006622	protein targeting to lysosome	biological_process	3
ENSG00000075785	RAB7A	GO:0007174	epidermal growth factor catabolic process	biological_process	3
ENSG00000075785	RAB7A	GO:0019076	viral release from host cell	biological_process	3
ENSG00000075785	RAB7A	GO:0048524	positive regulation of viral process	biological_process	3
ENSG00000075785	RAB7A	GO:0061724	lipophagy	biological_process	3
ENSG00000075785	RAB7A	GO:0090382	phagosome maturation	biological_process	3
ENSG00000075785	RAB7A	GO:0090383	phagosome acidification	biological_process	3
ENSG00000075785	RAB7A	GO:0099638	endosome to plasma membrane protein transport	biological_process	3
ENSG00000075785	RAB7A	GO:0045453	bone resorption	biological_process	3
ENSG00000075785	RAB7A	GO:0051650	establishment of vesicle localization	biological_process	3
ENSG00000081307	UBA5	GO:0030218	erythrocyte differentiation	biological_process	3
ENSG00000081307	UBA5	GO:0034976	response to endoplasmic reticulum stress	biological_process	3
ENSG00000081307	UBA5	GO:0032446	protein modification by small protein conjugation	biological_process	3
ENSG00000081307	UBA5	GO:0050905	neuromuscular process	biological_process	3
ENSG00000081307	UBA5	GO:0071569	protein ufmylation	biological_process	3
ENSG00000081307	UBA5	GO:0033146	regulation of intracellular estrogen receptor signaling pathway	biological_process	3
ENSG00000081307	UBA5	GO:0061709	reticulophagy	biological_process	3
ENSG00000081307	UBA5	GO:1990592	protein K69-linked ufmylation	biological_process	3
ENSG00000081307	UBA5	GO:0030219	megakaryocyte differentiation	biological_process	3
ENSG00000091513	TF	GO:0006811	ion transport	biological_process	3
ENSG00000091513	TF	GO:0006879	cellular iron ion homeostasis	biological_process	3
ENSG00000091513	TF	GO:0006826	iron ion transport	biological_process	3
ENSG00000091513	TF	GO:0055072	iron ion homeostasis	biological_process	3
ENSG00000091513	TF	GO:0001895	retina homeostasis	biological_process	3
ENSG00000091513	TF	GO:0048260	positive regulation of receptor-mediated endocytosis	biological_process	3
ENSG00000091513	TF	GO:0031647	regulation of protein stability	biological_process	3
ENSG00000091513	TF	GO:0007015	actin filament organization	biological_process	3
ENSG00000091513	TF	GO:0009617	response to bacterium	biological_process	3
ENSG00000091513	TF	GO:0019731	antibacterial humoral response	biological_process	3
ENSG00000091513	TF	GO:0030316	osteoclast differentiation	biological_process	3
ENSG00000091513	TF	GO:0034756	regulation of iron ion transport	biological_process	3
ENSG00000091513	TF	GO:0042327	positive regulation of phosphorylation	biological_process	3
ENSG00000091513	TF	GO:0045780	positive regulation of bone resorption	biological_process	3
ENSG00000091513	TF	GO:0045893	positive regulation of transcription, DNA-templated	biological_process	3
ENSG00000091513	TF	GO:0060395	SMAD protein signal transduction	biological_process	3
ENSG00000091513	TF	GO:0070371	ERK1 and ERK2 cascade	biological_process	3
ENSG00000091513	TF	GO:0071281	cellular response to iron ion	biological_process	3
ENSG00000091513	TF	GO:2000147	positive regulation of cell motility	biological_process	3
ENSG00000091527	CDV3	GO:0008150	biological_process	biological_process	3
ENSG00000113971	NPHP3	GO:0016055	Wnt signaling pathway	biological_process	3
ENSG00000113971	NPHP3	GO:0001822	kidney development	biological_process	3
ENSG00000113971	NPHP3	GO:0007368	determination of left/right symmetry	biological_process	3
ENSG00000113971	NPHP3	GO:0060026	convergent extension	biological_process	3
ENSG00000113971	NPHP3	GO:0060271	cilium assembly	biological_process	3
ENSG00000113971	NPHP3	GO:0090090	negative regulation of canonical Wnt signaling pathway	biological_process	3
ENSG00000113971	NPHP3	GO:0001947	heart looping	biological_process	3
ENSG00000113971	NPHP3	GO:0003283	atrial septum development	biological_process	3
ENSG00000113971	NPHP3	GO:0030324	lung development	biological_process	3
ENSG00000113971	NPHP3	GO:0035469	determination of pancreatic left/right asymmetry	biological_process	3
ENSG00000113971	NPHP3	GO:0071910	determination of liver left/right asymmetry	biological_process	3
ENSG00000113971	NPHP3	GO:0045494	photoreceptor cell maintenance	biological_process	3
ENSG00000113971	NPHP3	GO:0048496	maintenance of animal organ identity	biological_process	3
ENSG00000113971	NPHP3	GO:0060993	kidney morphogenesis	biological_process	3
ENSG00000113971	NPHP3	GO:0006629	lipid metabolic process	biological_process	3
ENSG00000113971	NPHP3	GO:0007163	establishment or maintenance of cell polarity	biological_process	3
ENSG00000113971	NPHP3	GO:0030198	extracellular matrix organization	biological_process	3
ENSG00000113971	NPHP3	GO:0032092	positive regulation of protein binding	biological_process	3
ENSG00000113971	NPHP3	GO:0060027	convergent extension involved in gastrulation	biological_process	3
ENSG00000113971	NPHP3	GO:0060287	epithelial cilium movement involved in determination of left/right asymmetry	biological_process	3
ENSG00000113971	NPHP3	GO:0071908	determination of intestine left/right asymmetry	biological_process	3
ENSG00000113971	NPHP3	GO:0071909	determination of stomach left/right asymmetry	biological_process	3
ENSG00000113971	NPHP3	GO:0072189	ureter development	biological_process	3
ENSG00000113971	NPHP3	GO:1905515	non-motile cilium assembly	biological_process	3
ENSG00000113971	NPHP3	GO:2000095	regulation of Wnt signaling pathway, planar cell polarity pathway	biological_process	3
ENSG00000113971	NPHP3	GO:2000167	regulation of planar cell polarity pathway involved in neural tube closure	biological_process	3
ENSG00000114019	AMOTL2	GO:0016055	Wnt signaling pathway	biological_process	3
ENSG00000114019	AMOTL2	GO:0030334	regulation of cell migration	biological_process	3
ENSG00000114019	AMOTL2	GO:0030036	actin cytoskeleton organization	biological_process	3
ENSG00000114019	AMOTL2	GO:0001525	angiogenesis	biological_process	3
ENSG00000114019	AMOTL2	GO:0003365	establishment of cell polarity involved in ameboidal cell migration	biological_process	3
ENSG00000114544	SLC41A3	GO:0006812	cation transport	biological_process	3
ENSG00000114544	SLC41A3	GO:0035725	sodium ion transmembrane transport	biological_process	3
ENSG00000114544	SLC41A3	GO:0045016	mitochondrial magnesium ion transmembrane transport	biological_process	3
ENSG00000114544	SLC41A3	GO:0098655	cation transmembrane transport	biological_process	3
ENSG00000114547	ROPN1B	GO:0007283	spermatogenesis	biological_process	3
ENSG00000114547	ROPN1B	GO:0098609	cell-cell adhesion	biological_process	3
ENSG00000114547	ROPN1B	GO:0007266	Rho protein signal transduction	biological_process	3
ENSG00000114547	ROPN1B	GO:0030317	flagellated sperm motility	biological_process	3
ENSG00000114547	ROPN1B	GO:0061512	protein localization to cilium	biological_process	3
ENSG00000114547	ROPN1B	GO:0007342	fusion of sperm to egg plasma membrane involved in single fertilization	biological_process	3
ENSG00000114547	ROPN1B	GO:0048240	sperm capacitation	biological_process	3
ENSG00000114547	ROPN1B	GO:0001932	regulation of protein phosphorylation	biological_process	3
ENSG00000114547	ROPN1B	GO:0007340	acrosome reaction	biological_process	3
ENSG00000114547	ROPN1B	GO:0061640	cytoskeleton-dependent cytokinesis	biological_process	3
ENSG00000114547	ROPN1B	GO:0044782	cilium organization	biological_process	3
ENSG00000114554	PLXNA1	GO:0071526	semaphorin-plexin signaling pathway	biological_process	3
ENSG00000114554	PLXNA1	GO:0007165	signal transduction	biological_process	3
ENSG00000114554	PLXNA1	GO:0030334	regulation of cell migration	biological_process	3
ENSG00000114554	PLXNA1	GO:0008360	regulation of cell shape	biological_process	3
ENSG00000114554	PLXNA1	GO:0007162	negative regulation of cell adhesion	biological_process	3
ENSG00000114554	PLXNA1	GO:0043087	regulation of GTPase activity	biological_process	3
ENSG00000114554	PLXNA1	GO:0050772	positive regulation of axonogenesis	biological_process	3
ENSG00000114554	PLXNA1	GO:1902287	semaphorin-plexin signaling pathway involved in axon guidance	biological_process	3
ENSG00000114554	PLXNA1	GO:0014910	regulation of smooth muscle cell migration	biological_process	3
ENSG00000114554	PLXNA1	GO:0021628	olfactory nerve formation	biological_process	3
ENSG00000114554	PLXNA1	GO:0021828	gonadotrophin-releasing hormone neuronal migration to the hypothalamus	biological_process	3
ENSG00000114554	PLXNA1	GO:0060666	dichotomous subdivision of terminal units involved in salivary gland branching	biological_process	3
ENSG00000114554	PLXNA1	GO:0097485	neuron projection guidance	biological_process	3
ENSG00000114554	PLXNA1	GO:1990138	neuron projection extension	biological_process	3
ENSG00000114626	ABTB1	GO:0006412	translation	biological_process	3
ENSG00000114626	ABTB1	GO:0006414	translational elongation	biological_process	3
ENSG00000114631	PODXL2	GO:0007155	cell adhesion	biological_process	3
ENSG00000114631	PODXL2	GO:0050901	leukocyte tethering or rolling	biological_process	3
ENSG00000114670	NEK11	GO:0006468	protein phosphorylation	biological_process	3
ENSG00000114670	NEK11	GO:0007049	cell cycle	biological_process	3
ENSG00000114670	NEK11	GO:0016310	phosphorylation	biological_process	3
ENSG00000114670	NEK11	GO:0035556	intracellular signal transduction	biological_process	3
ENSG00000114670	NEK11	GO:0031573	mitotic intra-S DNA damage checkpoint signaling	biological_process	3
ENSG00000114670	NEK11	GO:0007059	chromosome segregation	biological_process	3
ENSG00000114670	NEK11	GO:0016572	histone phosphorylation	biological_process	3
ENSG00000114670	NEK11	GO:1901990	regulation of mitotic cell cycle phase transition	biological_process	3
ENSG00000114686	MRPL3	GO:0006412	translation	biological_process	3
ENSG00000114686	MRPL3	GO:0032543	mitochondrial translation	biological_process	3
ENSG00000129048	ACKR4	GO:0007165	signal transduction	biological_process	3
ENSG00000129048	ACKR4	GO:0007186	G protein-coupled receptor signaling pathway	biological_process	3
ENSG00000129048	ACKR4	GO:0006935	chemotaxis	biological_process	3
ENSG00000129048	ACKR4	GO:0070098	chemokine-mediated signaling pathway	biological_process	3
ENSG00000129048	ACKR4	GO:0006955	immune response	biological_process	3
ENSG00000129048	ACKR4	GO:0006897	endocytosis	biological_process	3
ENSG00000129048	ACKR4	GO:0007204	positive regulation of cytosolic calcium ion concentration	biological_process	3
ENSG00000129048	ACKR4	GO:0019722	calcium-mediated signaling	biological_process	3
ENSG00000129048	ACKR4	GO:0060326	cell chemotaxis	biological_process	3
ENSG00000129055	ANAPC13	GO:0007049	cell cycle	biological_process	3
ENSG00000129055	ANAPC13	GO:0016567	protein ubiquitination	biological_process	3
ENSG00000129055	ANAPC13	GO:0051301	cell division	biological_process	3
ENSG00000129055	ANAPC13	GO:0070979	protein K11-linked ubiquitination	biological_process	3
ENSG00000129055	ANAPC13	GO:0007346	regulation of mitotic cell cycle	biological_process	3
ENSG00000129055	ANAPC13	GO:0031145	anaphase-promoting complex-dependent catabolic process	biological_process	3
ENSG00000129055	ANAPC13	GO:0051445	regulation of meiotic cell cycle	biological_process	3
ENSG00000129071	MBD4	GO:0006281	DNA repair	biological_process	3
ENSG00000129071	MBD4	GO:0006974	cellular response to DNA damage stimulus	biological_process	3
ENSG00000129071	MBD4	GO:0045008	depyrimidination	biological_process	3
ENSG00000132394	EEFSEC	GO:0006412	translation	biological_process	3
ENSG00000132394	EEFSEC	GO:0006414	translational elongation	biological_process	3
ENSG00000132394	EEFSEC	GO:0001514	selenocysteine incorporation	biological_process	3
ENSG00000138246	DNAJC13	GO:0015031	protein transport	biological_process	3
ENSG00000138246	DNAJC13	GO:0007032	endosome organization	biological_process	3
ENSG00000138246	DNAJC13	GO:2000641	regulation of early endosome to late endosome transport	biological_process	3
ENSG00000138246	DNAJC13	GO:0001649	osteoblast differentiation	biological_process	3
ENSG00000138246	DNAJC13	GO:0006898	receptor-mediated endocytosis	biological_process	3
ENSG00000138246	DNAJC13	GO:1902954	regulation of early endosome to recycling endosome transport	biological_process	3
ENSG00000144867	SRPRB	GO:0006617	SRP-dependent cotranslational protein targeting to membrane, signal sequence recognition	biological_process	3
ENSG00000144867	SRPRB	GO:0045047	protein targeting to ER	biological_process	3
ENSG00000144868	TMEM108	GO:0008150	biological_process	biological_process	3
ENSG00000144868	TMEM108	GO:0031175	neuron projection development	biological_process	3
ENSG00000144868	TMEM108	GO:0006898	receptor-mediated endocytosis	biological_process	3
ENSG00000144868	TMEM108	GO:0008090	retrograde axonal transport	biological_process	3
ENSG00000144868	TMEM108	GO:0021542	dentate gyrus development	biological_process	3
ENSG00000144868	TMEM108	GO:0051388	positive regulation of neurotrophin TRK receptor signaling pathway	biological_process	3
ENSG00000144868	TMEM108	GO:0097106	postsynaptic density organization	biological_process	3
ENSG00000144868	TMEM108	GO:0097484	dendrite extension	biological_process	3
ENSG00000144868	TMEM108	GO:0098815	modulation of excitatory postsynaptic potential	biological_process	3
ENSG00000144868	TMEM108	GO:1990416	cellular response to brain-derived neurotrophic factor stimulus	biological_process	3
ENSG00000144908	ALDH1L1	GO:0009058	biosynthetic process	biological_process	3
ENSG00000144908	ALDH1L1	GO:0006730	one-carbon metabolic process	biological_process	3
ENSG00000144908	ALDH1L1	GO:0009258	10-formyltetrahydrofolate catabolic process	biological_process	3
ENSG00000144908	ALDH1L1	GO:0006740	NADPH regeneration	biological_process	3
ENSG00000154917	RAB6B	GO:0015031	protein transport	biological_process	3
ENSG00000154917	RAB6B	GO:0016192	vesicle-mediated transport	biological_process	3
ENSG00000154917	RAB6B	GO:0006890	retrograde vesicle-mediated transport, Golgi to endoplasmic reticulum	biological_process	3
ENSG00000154917	RAB6B	GO:0006886	intracellular protein transport	biological_process	3
ENSG00000154917	RAB6B	GO:0042147	retrograde transport, endosome to Golgi	biological_process	3
ENSG00000154917	RAB6B	GO:0007030	Golgi organization	biological_process	3
ENSG00000154917	RAB6B	GO:0006891	intra-Golgi vesicle-mediated transport	biological_process	3
ENSG00000154928	EPHB1	GO:0006468	protein phosphorylation	biological_process	3
ENSG00000154928	EPHB1	GO:0016310	phosphorylation	biological_process	3
ENSG00000154928	EPHB1	GO:0007155	cell adhesion	biological_process	3
ENSG00000154928	EPHB1	GO:0007169	transmembrane receptor protein tyrosine kinase signaling pathway	biological_process	3
ENSG00000154928	EPHB1	GO:0018108	peptidyl-tyrosine phosphorylation	biological_process	3
ENSG00000154928	EPHB1	GO:0007399	nervous system development	biological_process	3
ENSG00000154928	EPHB1	GO:0001525	angiogenesis	biological_process	3
ENSG00000154928	EPHB1	GO:0046777	protein autophosphorylation	biological_process	3
ENSG00000154928	EPHB1	GO:0060997	dendritic spine morphogenesis	biological_process	3
ENSG00000154928	EPHB1	GO:0060326	cell chemotaxis	biological_process	3
ENSG00000154928	EPHB1	GO:0007411	axon guidance	biological_process	3
ENSG00000154928	EPHB1	GO:0030010	establishment of cell polarity	biological_process	3
ENSG00000154928	EPHB1	GO:0033674	positive regulation of kinase activity	biological_process	3
ENSG00000154928	EPHB1	GO:0048013	ephrin receptor signaling pathway	biological_process	3
ENSG00000154928	EPHB1	GO:0022008	neurogenesis	biological_process	3
ENSG00000154928	EPHB1	GO:0051965	positive regulation of synapse assembly	biological_process	3
ENSG00000154928	EPHB1	GO:0031589	cell-substrate adhesion	biological_process	3
ENSG00000154928	EPHB1	GO:0046328	regulation of JNK cascade	biological_process	3
ENSG00000154928	EPHB1	GO:0060996	dendritic spine development	biological_process	3
ENSG00000154928	EPHB1	GO:0061351	neural precursor cell proliferation	biological_process	3
ENSG00000154928	EPHB1	GO:0021952	central nervous system projection neuron axonogenesis	biological_process	3
ENSG00000154928	EPHB1	GO:0031290	retinal ganglion cell axon guidance	biological_process	3
ENSG00000154928	EPHB1	GO:0070372	regulation of ERK1 and ERK2 cascade	biological_process	3
ENSG00000154928	EPHB1	GO:1901214	regulation of neuron death	biological_process	3
ENSG00000154928	EPHB1	GO:0001771	immunological synapse formation	biological_process	3
ENSG00000154928	EPHB1	GO:0014719	skeletal muscle satellite cell activation	biological_process	3
ENSG00000154928	EPHB1	GO:0021545	cranial nerve development	biological_process	3
ENSG00000154928	EPHB1	GO:0021631	optic nerve morphogenesis	biological_process	3
ENSG00000154928	EPHB1	GO:0021934	hindbrain tangential cell migration	biological_process	3
ENSG00000154928	EPHB1	GO:0048593	camera-type eye morphogenesis	biological_process	3
ENSG00000154928	EPHB1	GO:0050804	modulation of chemical synaptic transmission	biological_process	3
ENSG00000154928	EPHB1	GO:0050965	detection of temperature stimulus involved in sensory perception of pain	biological_process	3
ENSG00000154928	EPHB1	GO:1902723	negative regulation of skeletal muscle satellite cell proliferation	biological_process	3
ENSG00000154928	EPHB1	GO:1902725	negative regulation of satellite cell differentiation	biological_process	3
ENSG00000159650	UROC1	GO:0006547	histidine metabolic process	biological_process	3
ENSG00000159650	UROC1	GO:0019556	histidine catabolic process to glutamate and formamide	biological_process	3
ENSG00000159650	UROC1	GO:0019557	histidine catabolic process to glutamate and formate	biological_process	3
ENSG00000159650	UROC1	GO:0006548	histidine catabolic process	biological_process	3
ENSG00000159685	CHCHD6	GO:0006974	cellular response to DNA damage stimulus	biological_process	3
ENSG00000159685	CHCHD6	GO:0007007	inner mitochondrial membrane organization	biological_process	3
ENSG00000159685	CHCHD6	GO:0042407	cristae formation	biological_process	3
ENSG00000163781	TOPBP1	GO:0006281	DNA repair	biological_process	3
ENSG00000163781	TOPBP1	GO:0006974	cellular response to DNA damage stimulus	biological_process	3
ENSG00000163781	TOPBP1	GO:0010212	response to ionizing radiation	biological_process	3
ENSG00000163781	TOPBP1	GO:0006259	DNA metabolic process	biological_process	3
ENSG00000163781	TOPBP1	GO:0006270	DNA replication initiation	biological_process	3
ENSG00000163781	TOPBP1	GO:0033314	mitotic DNA replication checkpoint signaling	biological_process	3
ENSG00000163781	TOPBP1	GO:0007095	mitotic G2 DNA damage checkpoint signaling	biological_process	3
ENSG00000163781	TOPBP1	GO:0035825	homologous recombination	biological_process	3
ENSG00000163785	RYK	GO:0006468	protein phosphorylation	biological_process	3
ENSG00000163785	RYK	GO:0018108	peptidyl-tyrosine phosphorylation	biological_process	3
ENSG00000163785	RYK	GO:0016310	phosphorylation	biological_process	3
ENSG00000163785	RYK	GO:0016055	Wnt signaling pathway	biological_process	3
ENSG00000163785	RYK	GO:0043410	positive regulation of MAPK cascade	biological_process	3
ENSG00000163785	RYK	GO:0007165	signal transduction	biological_process	3
ENSG00000163785	RYK	GO:0007411	axon guidance	biological_process	3
ENSG00000163785	RYK	GO:0030182	neuron differentiation	biological_process	3
ENSG00000163785	RYK	GO:0007409	axonogenesis	biological_process	3
ENSG00000163785	RYK	GO:0060070	canonical Wnt signaling pathway	biological_process	3
ENSG00000163785	RYK	GO:0031175	neuron projection development	biological_process	3
ENSG00000163785	RYK	GO:1904948	midbrain dopaminergic neuron differentiation	biological_process	3
ENSG00000163785	RYK	GO:0007416	synapse assembly	biological_process	3
ENSG00000163785	RYK	GO:0007169	transmembrane receptor protein tyrosine kinase signaling pathway	biological_process	3
ENSG00000163785	RYK	GO:0033674	positive regulation of kinase activity	biological_process	3
ENSG00000163785	RYK	GO:1904953	Wnt signaling pathway involved in midbrain dopaminergic neuron differentiation	biological_process	3
ENSG00000163785	RYK	GO:0022008	neurogenesis	biological_process	3
ENSG00000163785	RYK	GO:0033278	cell proliferation in midbrain	biological_process	3
ENSG00000163785	RYK	GO:0022038	corpus callosum development	biological_process	3
ENSG00000163785	RYK	GO:0035567	non-canonical Wnt signaling pathway	biological_process	3
ENSG00000163785	RYK	GO:0036518	chemorepulsion of dopaminergic neuron axon	biological_process	3
ENSG00000163785	RYK	GO:0048705	skeletal system morphogenesis	biological_process	3
ENSG00000163785	RYK	GO:0048843	negative regulation of axon extension involved in axon guidance	biological_process	3
ENSG00000163785	RYK	GO:0048846	axon extension involved in axon guidance	biological_process	3
ENSG00000163785	RYK	GO:0050919	negative chemotaxis	biological_process	3
ENSG00000163785	RYK	GO:0071679	commissural neuron axon guidance	biological_process	3
ENSG00000163785	RYK	GO:1904938	planar cell polarity pathway involved in axon guidance	biological_process	3
ENSG00000163870	TPRA1	GO:0007186	G protein-coupled receptor signaling pathway	biological_process	3
ENSG00000163870	TPRA1	GO:0006629	lipid metabolic process	biological_process	3
ENSG00000163870	TPRA1	GO:0007568	aging	biological_process	3
ENSG00000163870	TPRA1	GO:0040016	embryonic cleavage	biological_process	3
ENSG00000163870	TPRA1	GO:1901991	negative regulation of mitotic cell cycle phase transition	biological_process	3
ENSG00000163884	KLF15	GO:0006357	regulation of transcription by RNA polymerase II	biological_process	3
ENSG00000163884	KLF15	GO:0045944	positive regulation of transcription by RNA polymerase II	biological_process	3
ENSG00000163884	KLF15	GO:0072112	glomerular visceral epithelial cell differentiation	biological_process	3
ENSG00000163884	KLF15	GO:2000757	negative regulation of peptidyl-lysine acetylation	biological_process	3
ENSG00000163884	KLF15	GO:0001678	cellular glucose homeostasis	biological_process	3
ENSG00000163884	KLF15	GO:0010001	glial cell differentiation	biological_process	3
ENSG00000163884	KLF15	GO:0010468	regulation of gene expression	biological_process	3
ENSG00000163884	KLF15	GO:0014898	cardiac muscle hypertrophy in response to stress	biological_process	3
ENSG00000163884	KLF15	GO:0030111	regulation of Wnt signaling pathway	biological_process	3
ENSG00000163884	KLF15	GO:0032868	response to insulin	biological_process	3
ENSG00000163884	KLF15	GO:0045893	positive regulation of transcription, DNA-templated	biological_process	3
ENSG00000163884	KLF15	GO:0046326	positive regulation of glucose import	biological_process	3
ENSG00000163884	KLF15	GO:1901653	cellular response to peptide	biological_process	3
ENSG00000163885	CFAP100	GO:0003341	cilium movement	biological_process	3
ENSG00000163885	CFAP100	GO:0036159	inner dynein arm assembly	biological_process	3
ENSG00000163902	RPN1	GO:0006486	protein glycosylation	biological_process	3
ENSG00000163902	RPN1	GO:0006487	protein N-linked glycosylation	biological_process	3
ENSG00000163902	RPN1	GO:0018279	protein N-linked glycosylation via asparagine	biological_process	3
ENSG00000163902	RPN1	GO:0036211	protein modification process	biological_process	3
ENSG00000163913	IFT122	GO:0060271	cilium assembly	biological_process	3
ENSG00000163913	IFT122	GO:0030030	cell projection organization	biological_process	3
ENSG00000163913	IFT122	GO:0001843	neural tube closure	biological_process	3
ENSG00000163913	IFT122	GO:0042073	intraciliary transport	biological_process	3
ENSG00000163913	IFT122	GO:0061512	protein localization to cilium	biological_process	3
ENSG00000163913	IFT122	GO:1905515	non-motile cilium assembly	biological_process	3
ENSG00000163913	IFT122	GO:0045879	negative regulation of smoothened signaling pathway	biological_process	3
ENSG00000163913	IFT122	GO:0060173	limb development	biological_process	3
ENSG00000163913	IFT122	GO:0035050	embryonic heart tube development	biological_process	3
ENSG00000163913	IFT122	GO:0035721	intraciliary retrograde transport	biological_process	3
ENSG00000163913	IFT122	GO:0048593	camera-type eye morphogenesis	biological_process	3
ENSG00000163913	IFT122	GO:0010172	embryonic body morphogenesis	biological_process	3
ENSG00000163914	RHO	GO:0007165	signal transduction	biological_process	3
ENSG00000163914	RHO	GO:0007186	G protein-coupled receptor signaling pathway	biological_process	3
ENSG00000163914	RHO	GO:0050896	response to stimulus	biological_process	3
ENSG00000163914	RHO	GO:0007601	visual perception	biological_process	3
ENSG00000163914	RHO	GO:0018298	protein-chromophore linkage	biological_process	3
ENSG00000163914	RHO	GO:0007602	phototransduction	biological_process	3
ENSG00000163914	RHO	GO:0071482	cellular response to light stimulus	biological_process	3
ENSG00000163914	RHO	GO:0006468	protein phosphorylation	biological_process	3
ENSG00000163914	RHO	GO:0007603	phototransduction, visible light	biological_process	3
ENSG00000163914	RHO	GO:0009416	response to light stimulus	biological_process	3
ENSG00000163914	RHO	GO:0009583	detection of light stimulus	biological_process	3
ENSG00000163914	RHO	GO:0016038	absorption of visible light	biological_process	3
ENSG00000163914	RHO	GO:0016056	rhodopsin mediated signaling pathway	biological_process	3
ENSG00000163914	RHO	GO:0043052	thermotaxis	biological_process	3
ENSG00000163914	RHO	GO:0045494	photoreceptor cell maintenance	biological_process	3
ENSG00000163914	RHO	GO:0050953	sensory perception of light stimulus	biological_process	3
ENSG00000163914	RHO	GO:0050960	detection of temperature stimulus involved in thermoception	biological_process	3
ENSG00000163914	RHO	GO:0060041	retina development in camera-type eye	biological_process	3
ENSG00000169704	GP9	GO:0007155	cell adhesion	biological_process	3
ENSG00000169704	GP9	GO:0007596	blood coagulation	biological_process	3
ENSG00000169704	GP9	GO:0007599	hemostasis	biological_process	3
ENSG00000169704	GP9	GO:0007597	blood coagulation, intrinsic pathway	biological_process	3
ENSG00000169704	GP9	GO:0010572	positive regulation of platelet activation	biological_process	3
ENSG00000169704	GP9	GO:0035855	megakaryocyte development	biological_process	3
ENSG00000169704	GP9	GO:0051209	release of sequestered calcium ion into cytosol	biological_process	3
ENSG00000169714	CNBP	GO:0045893	positive regulation of transcription, DNA-templated	biological_process	3
ENSG00000169714	CNBP	GO:0045944	positive regulation of transcription by RNA polymerase II	biological_process	3
ENSG00000169714	CNBP	GO:0008284	positive regulation of cell population proliferation	biological_process	3
ENSG00000169714	CNBP	GO:0000122	negative regulation of transcription by RNA polymerase II	biological_process	3
ENSG00000169714	CNBP	GO:0006355	regulation of transcription, DNA-templated	biological_process	3
ENSG00000169714	CNBP	GO:0042632	cholesterol homeostasis	biological_process	3
ENSG00000169714	CNBP	GO:0071919	G-quadruplex DNA formation	biological_process	3
ENSG00000169714	CNBP	GO:2000767	positive regulation of cytoplasmic translation	biological_process	3
ENSG00000170819	BFSP2	GO:0050896	response to stimulus	biological_process	3
ENSG00000170819	BFSP2	GO:0007601	visual perception	biological_process	3
ENSG00000170819	BFSP2	GO:0045104	intermediate filament cytoskeleton organization	biological_process	3
ENSG00000170819	BFSP2	GO:0045109	intermediate filament organization	biological_process	3
ENSG00000170819	BFSP2	GO:0007010	cytoskeleton organization	biological_process	3
ENSG00000170819	BFSP2	GO:0048469	cell maturation	biological_process	3
ENSG00000170819	BFSP2	GO:0070307	lens fiber cell development	biological_process	3
ENSG00000170893	TRH	GO:0009755	hormone-mediated signaling pathway	biological_process	3
ENSG00000170893	TRH	GO:0007165	signal transduction	biological_process	3
ENSG00000170893	TRH	GO:0007267	cell-cell signaling	biological_process	3
ENSG00000170893	TRH	GO:0042755	eating behavior	biological_process	3
ENSG00000170893	TRH	GO:0001692	histamine metabolic process	biological_process	3
ENSG00000170893	TRH	GO:0007628	adult walking behavior	biological_process	3
ENSG00000170893	TRH	GO:0014050	negative regulation of glutamate secretion	biological_process	3
ENSG00000170893	TRH	GO:0014054	positive regulation of gamma-aminobutyric acid secretion	biological_process	3
ENSG00000170893	TRH	GO:0032024	positive regulation of insulin secretion	biological_process	3
ENSG00000172752	COL6A5	GO:0007155	cell adhesion	biological_process	3
ENSG00000172752	COL6A5	GO:0030198	extracellular matrix organization	biological_process	3
ENSG00000172765	TMCC1	GO:0016197	endosomal transport	biological_process	3
ENSG00000172765	TMCC1	GO:0007029	endoplasmic reticulum organization	biological_process	3
ENSG00000172765	TMCC1	GO:0090148	membrane fission	biological_process	3
ENSG00000172765	TMCC1	GO:0097750	endosome membrane tubulation	biological_process	3
ENSG00000172765	TMCC1	GO:0140285	endosome fission	biological_process	3
ENSG00000172780	RAB43	GO:0006886	intracellular protein transport	biological_process	3
ENSG00000172780	RAB43	GO:0000045	autophagosome assembly	biological_process	3
ENSG00000172780	RAB43	GO:0007030	Golgi organization	biological_process	3
ENSG00000172780	RAB43	GO:0090382	phagosome maturation	biological_process	3
ENSG00000172780	RAB43	GO:0019068	virion assembly	biological_process	3
ENSG00000172780	RAB43	GO:0035526	retrograde transport, plasma membrane to Golgi	biological_process	3
ENSG00000172780	RAB43	GO:0071346	cellular response to interferon-gamma	biological_process	3
ENSG00000172780	RAB43	GO:1901998	toxin transport	biological_process	3
ENSG00000174611	KY	GO:0006508	proteolysis	biological_process	3
ENSG00000174640	SLCO2A1	GO:0055085	transmembrane transport	biological_process	3
ENSG00000174640	SLCO2A1	GO:0006869	lipid transport	biological_process	3
ENSG00000174640	SLCO2A1	GO:0043252	sodium-independent organic anion transport	biological_process	3
ENSG00000174640	SLCO2A1	GO:0015732	prostaglandin transport	biological_process	3
ENSG00000174640	SLCO2A1	GO:0006811	ion transport	biological_process	3
ENSG00000175792	RUVBL1	GO:0006281	DNA repair	biological_process	3
ENSG00000175792	RUVBL1	GO:0006974	cellular response to DNA damage stimulus	biological_process	3
ENSG00000175792	RUVBL1	GO:0006310	DNA recombination	biological_process	3
ENSG00000175792	RUVBL1	GO:0032508	DNA duplex unwinding	biological_process	3
ENSG00000175792	RUVBL1	GO:0051276	chromosome organization	biological_process	3
ENSG00000175792	RUVBL1	GO:0007049	cell cycle	biological_process	3
ENSG00000175792	RUVBL1	GO:0006325	chromatin organization	biological_process	3
ENSG00000175792	RUVBL1	GO:0051301	cell division	biological_process	3
ENSG00000175792	RUVBL1	GO:0040008	regulation of growth	biological_process	3
ENSG00000175792	RUVBL1	GO:0006357	regulation of transcription by RNA polymerase II	biological_process	3
ENSG00000175792	RUVBL1	GO:0006338	chromatin remodeling	biological_process	3
ENSG00000175792	RUVBL1	GO:0000723	telomere maintenance	biological_process	3
ENSG00000175792	RUVBL1	GO:0006282	regulation of DNA repair	biological_process	3
ENSG00000175792	RUVBL1	GO:0045739	positive regulation of DNA repair	biological_process	3
ENSG00000175792	RUVBL1	GO:0045995	regulation of embryonic development	biological_process	3
ENSG00000175792	RUVBL1	GO:1904507	positive regulation of telomere maintenance in response to DNA damage	biological_process	3
ENSG00000175792	RUVBL1	GO:0016573	histone acetylation	biological_process	3
ENSG00000175792	RUVBL1	GO:0043968	histone H2A acetylation	biological_process	3
ENSG00000175792	RUVBL1	GO:0050821	protein stabilization	biological_process	3
ENSG00000175792	RUVBL1	GO:0090263	positive regulation of canonical Wnt signaling pathway	biological_process	3
ENSG00000175792	RUVBL1	GO:0043967	histone H4 acetylation	biological_process	3
ENSG00000175792	RUVBL1	GO:0006355	regulation of transcription, DNA-templated	biological_process	3
ENSG00000175792	RUVBL1	GO:0045893	positive regulation of transcription, DNA-templated	biological_process	3
ENSG00000175792	RUVBL1	GO:0007283	spermatogenesis	biological_process	3
ENSG00000175792	RUVBL1	GO:0043486	histone exchange	biological_process	3
ENSG00000175792	RUVBL1	GO:0042981	regulation of apoptotic process	biological_process	3
ENSG00000175792	RUVBL1	GO:0006275	regulation of DNA replication	biological_process	3
ENSG00000175792	RUVBL1	GO:1904874	positive regulation of telomerase RNA localization to Cajal body	biological_process	3
ENSG00000175792	RUVBL1	GO:0051726	regulation of cell cycle	biological_process	3
ENSG00000175792	RUVBL1	GO:1905168	positive regulation of double-strand break repair via homologous recombination	biological_process	3
ENSG00000175792	RUVBL1	GO:2000779	regulation of double-strand break repair	biological_process	3
ENSG00000175792	RUVBL1	GO:0033044	regulation of chromosome organization	biological_process	3
ENSG00000175792	RUVBL1	GO:0060382	regulation of DNA strand elongation	biological_process	3
ENSG00000175792	RUVBL1	GO:0000492	box C/D snoRNP assembly	biological_process	3
ENSG00000177646	ACAD9	GO:0032981	mitochondrial respiratory chain complex I assembly	biological_process	3
ENSG00000177646	ACAD9	GO:0051791	medium-chain fatty acid metabolic process	biological_process	3
ENSG00000177646	ACAD9	GO:0001676	long-chain fatty acid metabolic process	biological_process	3
ENSG00000178804	H1-8	GO:0006334	nucleosome assembly	biological_process	3
ENSG00000178804	H1-8	GO:0051321	meiotic cell cycle	biological_process	3
ENSG00000178804	H1-8	GO:0030261	chromosome condensation	biological_process	3
ENSG00000178804	H1-8	GO:0045910	negative regulation of DNA recombination	biological_process	3
ENSG00000178804	H1-8	GO:0040029	regulation of gene expression, epigenetic	biological_process	3
ENSG00000179348	GATA2	GO:0006355	regulation of transcription, DNA-templated	biological_process	3
ENSG00000179348	GATA2	GO:0006357	regulation of transcription by RNA polymerase II	biological_process	3
ENSG00000179348	GATA2	GO:0030097	hemopoiesis	biological_process	3
ENSG00000179348	GATA2	GO:0010628	positive regulation of gene expression	biological_process	3
ENSG00000179348	GATA2	GO:0030154	cell differentiation	biological_process	3
ENSG00000179348	GATA2	GO:0045893	positive regulation of transcription, DNA-templated	biological_process	3
ENSG00000179348	GATA2	GO:0048513	animal organ development	biological_process	3
ENSG00000179348	GATA2	GO:0009653	anatomical structure morphogenesis	biological_process	3
ENSG00000179348	GATA2	GO:0045944	positive regulation of transcription by RNA polymerase II	biological_process	3
ENSG00000179348	GATA2	GO:0000122	negative regulation of transcription by RNA polymerase II	biological_process	3
ENSG00000179348	GATA2	GO:0045766	positive regulation of angiogenesis	biological_process	3
ENSG00000179348	GATA2	GO:0006909	phagocytosis	biological_process	3
ENSG00000179348	GATA2	GO:0050766	positive regulation of phagocytosis	biological_process	3
ENSG00000179348	GATA2	GO:0045599	negative regulation of fat cell differentiation	biological_process	3
ENSG00000179348	GATA2	GO:0090050	positive regulation of cell migration involved in sprouting angiogenesis	biological_process	3
ENSG00000179348	GATA2	GO:0070345	negative regulation of fat cell proliferation	biological_process	3
ENSG00000179348	GATA2	GO:0045165	cell fate commitment	biological_process	3
ENSG00000179348	GATA2	GO:0010629	negative regulation of gene expression	biological_process	3
ENSG00000179348	GATA2	GO:1902895	positive regulation of pri-miRNA transcription by RNA polymerase II	biological_process	3
ENSG00000179348	GATA2	GO:0043536	positive regulation of blood vessel endothelial cell migration	biological_process	3
ENSG00000179348	GATA2	GO:2000352	negative regulation of endothelial cell apoptotic process	biological_process	3
ENSG00000179348	GATA2	GO:1903589	positive regulation of blood vessel endothelial cell proliferation involved in sprouting angiogenesis	biological_process	3
ENSG00000179348	GATA2	GO:0061042	vascular wound healing	biological_process	3
ENSG00000179348	GATA2	GO:0035854	eosinophil fate commitment	biological_process	3
ENSG00000179348	GATA2	GO:0045746	negative regulation of Notch signaling pathway	biological_process	3
ENSG00000179348	GATA2	GO:2000178	negative regulation of neural precursor cell proliferation	biological_process	3
ENSG00000179348	GATA2	GO:0001525	angiogenesis	biological_process	3
ENSG00000179348	GATA2	GO:0001655	urogenital system development	biological_process	3
ENSG00000179348	GATA2	GO:0001709	cell fate determination	biological_process	3
ENSG00000179348	GATA2	GO:0001764	neuron migration	biological_process	3
ENSG00000179348	GATA2	GO:0001892	embryonic placenta development	biological_process	3
ENSG00000179348	GATA2	GO:0002067	glandular epithelial cell differentiation	biological_process	3
ENSG00000179348	GATA2	GO:0002071	glandular epithelial cell maturation	biological_process	3
ENSG00000179348	GATA2	GO:0002244	hematopoietic progenitor cell differentiation	biological_process	3
ENSG00000179348	GATA2	GO:0006366	transcription by RNA polymerase II	biological_process	3
ENSG00000179348	GATA2	GO:0007204	positive regulation of cytosolic calcium ion concentration	biological_process	3
ENSG00000179348	GATA2	GO:0010725	regulation of primitive erythrocyte differentiation	biological_process	3
ENSG00000179348	GATA2	GO:0021514	ventral spinal cord interneuron differentiation	biological_process	3
ENSG00000179348	GATA2	GO:0021533	cell differentiation in hindbrain	biological_process	3
ENSG00000179348	GATA2	GO:0021902	commitment of neuronal cell to specific neuron type in forebrain	biological_process	3
ENSG00000179348	GATA2	GO:0021954	central nervous system neuron development	biological_process	3
ENSG00000179348	GATA2	GO:0021983	pituitary gland development	biological_process	3
ENSG00000179348	GATA2	GO:0030099	myeloid cell differentiation	biological_process	3
ENSG00000179348	GATA2	GO:0030182	neuron differentiation	biological_process	3
ENSG00000179348	GATA2	GO:0033993	response to lipid	biological_process	3
ENSG00000179348	GATA2	GO:0035019	somatic stem cell population maintenance	biological_process	3
ENSG00000179348	GATA2	GO:0035065	regulation of histone acetylation	biological_process	3
ENSG00000179348	GATA2	GO:0042472	inner ear morphogenesis	biological_process	3
ENSG00000179348	GATA2	GO:0043306	positive regulation of mast cell degranulation	biological_process	3
ENSG00000179348	GATA2	GO:0045638	negative regulation of myeloid cell differentiation	biological_process	3
ENSG00000179348	GATA2	GO:0045648	positive regulation of erythrocyte differentiation	biological_process	3
ENSG00000179348	GATA2	GO:0045650	negative regulation of macrophage differentiation	biological_process	3
ENSG00000179348	GATA2	GO:0045654	positive regulation of megakaryocyte differentiation	biological_process	3
ENSG00000179348	GATA2	GO:0045666	positive regulation of neuron differentiation	biological_process	3
ENSG00000179348	GATA2	GO:0048663	neuron fate commitment	biological_process	3
ENSG00000179348	GATA2	GO:0048873	homeostasis of number of cells within a tissue	biological_process	3
ENSG00000179348	GATA2	GO:0050873	brown fat cell differentiation	biological_process	3
ENSG00000179348	GATA2	GO:0060100	positive regulation of phagocytosis, engulfment	biological_process	3
ENSG00000179348	GATA2	GO:0060129	thyroid-stimulating hormone-secreting cell differentiation	biological_process	3
ENSG00000179348	GATA2	GO:0060216	definitive hemopoiesis	biological_process	3
ENSG00000179348	GATA2	GO:0060872	semicircular canal development	biological_process	3
ENSG00000179348	GATA2	GO:0061101	neuroendocrine cell differentiation	biological_process	3
ENSG00000179348	GATA2	GO:0061351	neural precursor cell proliferation	biological_process	3
ENSG00000179348	GATA2	GO:0061484	hematopoietic stem cell homeostasis	biological_process	3
ENSG00000179348	GATA2	GO:0090102	cochlea development	biological_process	3
ENSG00000179348	GATA2	GO:0097154	GABAergic neuron differentiation	biological_process	3
ENSG00000179348	GATA2	GO:1901533	negative regulation of hematopoietic progenitor cell differentiation	biological_process	3
ENSG00000179348	GATA2	GO:1903444	negative regulation of brown fat cell differentiation	biological_process	3
ENSG00000179348	GATA2	GO:2000977	regulation of forebrain neuron differentiation	biological_process	3
ENSG00000179407	DNAJB8	GO:0061077	chaperone-mediated protein folding	biological_process	3
ENSG00000179407	DNAJB8	GO:0090084	negative regulation of inclusion body assembly	biological_process	3
ENSG00000180767	CHST13	GO:0005975	carbohydrate metabolic process	biological_process	3
ENSG00000180767	CHST13	GO:0016051	carbohydrate biosynthetic process	biological_process	3
ENSG00000180767	CHST13	GO:0030206	chondroitin sulfate biosynthetic process	biological_process	3
ENSG00000180767	CHST13	GO:0030166	proteoglycan biosynthetic process	biological_process	3
ENSG00000181789	COPG1	GO:0006886	intracellular protein transport	biological_process	3
ENSG00000181789	COPG1	GO:0015031	protein transport	biological_process	3
ENSG00000181789	COPG1	GO:0016192	vesicle-mediated transport	biological_process	3
ENSG00000181789	COPG1	GO:0006888	endoplasmic reticulum to Golgi vesicle-mediated transport	biological_process	3
ENSG00000181789	COPG1	GO:0009306	protein secretion	biological_process	3
ENSG00000181789	COPG1	GO:0006891	intra-Golgi vesicle-mediated transport	biological_process	3
ENSG00000181789	COPG1	GO:0051683	establishment of Golgi localization	biological_process	3
ENSG00000181789	COPG1	GO:0072384	organelle transport along microtubule	biological_process	3
ENSG00000182923	CEP63	GO:0007049	cell cycle	biological_process	3
ENSG00000182923	CEP63	GO:0051301	cell division	biological_process	3
ENSG00000182923	CEP63	GO:0006974	cellular response to DNA damage stimulus	biological_process	3
ENSG00000182923	CEP63	GO:0007099	centriole replication	biological_process	3
ENSG00000182923	CEP63	GO:0000077	DNA damage checkpoint signaling	biological_process	3
ENSG00000182923	CEP63	GO:0051225	spindle assembly	biological_process	3
ENSG00000182923	CEP63	GO:0042770	signal transduction in response to DNA damage	biological_process	3
ENSG00000182923	CEP63	GO:0098535	de novo centriole assembly involved in multi-ciliated epithelial cell differentiation	biological_process	3
ENSG00000183624	HMCES	GO:0006508	proteolysis	biological_process	3
ENSG00000183624	HMCES	GO:0006974	cellular response to DNA damage stimulus	biological_process	3
ENSG00000183624	HMCES	GO:0018142	protein-DNA covalent cross-linking	biological_process	3
ENSG00000183624	HMCES	GO:0045830	positive regulation of isotype switching	biological_process	3
ENSG00000183624	HMCES	GO:0097681	double-strand break repair via alternative nonhomologous end joining	biological_process	3
ENSG00000184897	H1-10	GO:0006334	nucleosome assembly	biological_process	3
ENSG00000184897	H1-10	GO:0030261	chromosome condensation	biological_process	3
ENSG00000184897	H1-10	GO:0045910	negative regulation of DNA recombination	biological_process	3
ENSG00000196353	CPNE4	GO:0071277	cellular response to calcium ion	biological_process	3
ENSG00000196455	PIK3R4	GO:0006468	protein phosphorylation	biological_process	3
ENSG00000196455	PIK3R4	GO:0016310	phosphorylation	biological_process	3
ENSG00000196455	PIK3R4	GO:0016236	macroautophagy	biological_process	3
ENSG00000196455	PIK3R4	GO:0006623	protein targeting to vacuole	biological_process	3
ENSG00000196455	PIK3R4	GO:0045324	late endosome to vacuole transport	biological_process	3
ENSG00000196455	PIK3R4	GO:0042149	cellular response to glucose starvation	biological_process	3
ENSG00000196455	PIK3R4	GO:0032465	regulation of cytokinesis	biological_process	3
ENSG00000196455	PIK3R4	GO:0097352	autophagosome maturation	biological_process	3
ENSG00000196455	PIK3R4	GO:0043552	positive regulation of phosphatidylinositol 3-kinase activity	biological_process	3
ENSG00000196455	PIK3R4	GO:0032801	receptor catabolic process	biological_process	3
ENSG00000196455	PIK3R4	GO:0006622	protein targeting to lysosome	biological_process	3
ENSG00000196455	PIK3R4	GO:0010506	regulation of autophagy	biological_process	3
ENSG00000196455	PIK3R4	GO:0016241	regulation of macroautophagy	biological_process	3
ENSG00000196455	PIK3R4	GO:0036092	phosphatidylinositol-3-phosphate biosynthetic process	biological_process	3
ENSG00000196455	PIK3R4	GO:0045022	early endosome to late endosome transport	biological_process	3
ENSG00000196455	PIK3R4	GO:0030242	autophagy of peroxisome	biological_process	3
ENSG00000197763	TXNRD3	GO:0030154	cell differentiation	biological_process	3
ENSG00000197763	TXNRD3	GO:0045454	cell redox homeostasis	biological_process	3
ENSG00000197763	TXNRD3	GO:0098869	cellular oxidant detoxification	biological_process	3
ENSG00000197763	TXNRD3	GO:0007283	spermatogenesis	biological_process	3
ENSG00000198585	NUDT16	GO:0009117	nucleotide metabolic process	biological_process	3
ENSG00000198585	NUDT16	GO:0006402	mRNA catabolic process	biological_process	3
ENSG00000198585	NUDT16	GO:0090502	RNA phosphodiester bond hydrolysis, endonucleolytic	biological_process	3
ENSG00000198585	NUDT16	GO:0110155	NAD-cap decapping	biological_process	3
ENSG00000198585	NUDT16	GO:0090068	positive regulation of cell cycle process	biological_process	3
ENSG00000198585	NUDT16	GO:0006382	adenosine to inosine editing	biological_process	3
ENSG00000198585	NUDT16	GO:2000233	negative regulation of rRNA processing	biological_process	3
ENSG00000198585	NUDT16	GO:0016077	sno(s)RNA catabolic process	biological_process	3
ENSG00000198585	NUDT16	GO:0035863	dITP catabolic process	biological_process	3
ENSG00000198585	NUDT16	GO:0046709	IDP catabolic process	biological_process	3
ENSG00000206384	COL6A6	GO:0007155	cell adhesion	biological_process	3
ENSG00000206384	COL6A6	GO:0030198	extracellular matrix organization	biological_process	3
ENSG00000240303	ACAD11	GO:0006629	lipid metabolic process	biological_process	3
ENSG00000240303	ACAD11	GO:0006631	fatty acid metabolic process	biological_process	3
ENSG00000240303	ACAD11	GO:0006635	fatty acid beta-oxidation	biological_process	3
ENSG00000240303	ACAD11	GO:0033539	fatty acid beta-oxidation using acyl-CoA dehydrogenase	biological_process	3
ENSG00000240682	ISY1	GO:0006397	mRNA processing	biological_process	3
ENSG00000240682	ISY1	GO:0008380	RNA splicing	biological_process	3
ENSG00000240682	ISY1	GO:0000398	mRNA splicing, via spliceosome	biological_process	3
ENSG00000240682	ISY1	GO:0000350	generation of catalytic spliceosome for second transesterification step	biological_process	3
ENSG00000240682	ISY1	GO:0000389	mRNA 3'-splice site recognition	biological_process	3
ENSG00000261796	ISY1-RAB43	GO:0000350	generation of catalytic spliceosome for second transesterification step	biological_process	3
ENSG00000171102	OBP2B	GO:0050896	response to stimulus	biological_process	9
ENSG00000171102	OBP2B	GO:0007608	sensory perception of smell	biological_process	9
ENSG00000171102	OBP2B	GO:0007635	chemosensory behavior	biological_process	9
ENSG00000019144	PHLDB1	GO:0070507	regulation of microtubule cytoskeleton organization	biological_process	11
ENSG00000019144	PHLDB1	GO:0010717	regulation of epithelial to mesenchymal transition	biological_process	11
ENSG00000019144	PHLDB1	GO:0010470	regulation of gastrulation	biological_process	11
ENSG00000019144	PHLDB1	GO:1904261	positive regulation of basement membrane assembly involved in embryonic body morphogenesis	biological_process	11
ENSG00000036672	USP2	GO:0007049	cell cycle	biological_process	11
ENSG00000036672	USP2	GO:0006508	proteolysis	biological_process	11
ENSG00000036672	USP2	GO:0016579	protein deubiquitination	biological_process	11
ENSG00000036672	USP2	GO:0000122	negative regulation of transcription by RNA polymerase II	biological_process	11
ENSG00000036672	USP2	GO:0007517	muscle organ development	biological_process	11
ENSG00000036672	USP2	GO:0006511	ubiquitin-dependent protein catabolic process	biological_process	11
ENSG00000036672	USP2	GO:0048511	rhythmic process	biological_process	11
ENSG00000036672	USP2	GO:0032922	circadian regulation of gene expression	biological_process	11
ENSG00000036672	USP2	GO:0050821	protein stabilization	biological_process	11
ENSG00000036672	USP2	GO:0048512	circadian behavior	biological_process	11
ENSG00000036672	USP2	GO:1901796	regulation of signal transduction by p53 class mediator	biological_process	11
ENSG00000036672	USP2	GO:0043153	entrainment of circadian clock by photoperiod	biological_process	11
ENSG00000036672	USP2	GO:0045475	locomotor rhythm	biological_process	11
ENSG00000036672	USP2	GO:0045931	positive regulation of mitotic cell cycle	biological_process	11
ENSG00000076706	MCAM	GO:0007155	cell adhesion	biological_process	11
ENSG00000076706	MCAM	GO:0030335	positive regulation of cell migration	biological_process	11
ENSG00000076706	MCAM	GO:0009653	anatomical structure morphogenesis	biological_process	11
ENSG00000076706	MCAM	GO:0001525	angiogenesis	biological_process	11
ENSG00000076706	MCAM	GO:0003094	glomerular filtration	biological_process	11
ENSG00000076706	MCAM	GO:0061042	vascular wound healing	biological_process	11
ENSG00000095139	ARCN1	GO:0015031	protein transport	biological_process	11
ENSG00000095139	ARCN1	GO:0016192	vesicle-mediated transport	biological_process	11
ENSG00000095139	ARCN1	GO:0006890	retrograde vesicle-mediated transport, Golgi to endoplasmic reticulum	biological_process	11
ENSG00000095139	ARCN1	GO:0006888	endoplasmic reticulum to Golgi vesicle-mediated transport	biological_process	11
ENSG00000095139	ARCN1	GO:0006886	intracellular protein transport	biological_process	11
ENSG00000095139	ARCN1	GO:0051645	Golgi localization	biological_process	11
ENSG00000095139	ARCN1	GO:0008344	adult locomotory behavior	biological_process	11
ENSG00000095139	ARCN1	GO:0021691	cerebellar Purkinje cell layer maturation	biological_process	11
ENSG00000095139	ARCN1	GO:0043473	pigmentation	biological_process	11
ENSG00000095139	ARCN1	GO:0048193	Golgi vesicle transport	biological_process	11
ENSG00000095139	ARCN1	GO:0051649	establishment of localization in cell	biological_process	11
ENSG00000109917	ZPR1	GO:0006397	mRNA processing	biological_process	11
ENSG00000109917	ZPR1	GO:0008380	RNA splicing	biological_process	11
ENSG00000109917	ZPR1	GO:0030154	cell differentiation	biological_process	11
ENSG00000109917	ZPR1	GO:0010628	positive regulation of gene expression	biological_process	11
ENSG00000109917	ZPR1	GO:0042307	positive regulation of protein import into nucleus	biological_process	11
ENSG00000109917	ZPR1	GO:0007165	signal transduction	biological_process	11
ENSG00000109917	ZPR1	GO:0000226	microtubule cytoskeleton organization	biological_process	11
ENSG00000109917	ZPR1	GO:0021510	spinal cord development	biological_process	11
ENSG00000109917	ZPR1	GO:0045787	positive regulation of cell cycle	biological_process	11
ENSG00000109917	ZPR1	GO:0008283	cell population proliferation	biological_process	11
ENSG00000109917	ZPR1	GO:0071364	cellular response to epidermal growth factor stimulus	biological_process	11
ENSG00000109917	ZPR1	GO:0001833	inner cell mass cell proliferation	biological_process	11
ENSG00000109917	ZPR1	GO:0001834	trophectodermal cell proliferation	biological_process	11
ENSG00000109917	ZPR1	GO:0030576	Cajal body organization	biological_process	11
ENSG00000109917	ZPR1	GO:0031641	regulation of myelination	biological_process	11
ENSG00000109917	ZPR1	GO:0033120	positive regulation of RNA splicing	biological_process	11
ENSG00000109917	ZPR1	GO:0042023	DNA endoreduplication	biological_process	11
ENSG00000109917	ZPR1	GO:0045927	positive regulation of growth	biological_process	11
ENSG00000109917	ZPR1	GO:0061564	axon development	biological_process	11
ENSG00000109917	ZPR1	GO:0071931	positive regulation of transcription involved in G1/S transition of mitotic cell cycle	biological_process	11
ENSG00000109917	ZPR1	GO:1902742	apoptotic process involved in development	biological_process	11
ENSG00000109917	ZPR1	GO:1990261	pre-mRNA catabolic process	biological_process	11
ENSG00000109917	ZPR1	GO:2000672	negative regulation of motor neuron apoptotic process	biological_process	11
ENSG00000110243	APOA5	GO:0006869	lipid transport	biological_process	11
ENSG00000110243	APOA5	GO:0042157	lipoprotein metabolic process	biological_process	11
ENSG00000110243	APOA5	GO:0006641	triglyceride metabolic process	biological_process	11
ENSG00000110243	APOA5	GO:0034370	triglyceride-rich lipoprotein particle remodeling	biological_process	11
ENSG00000110243	APOA5	GO:0055090	acylglycerol homeostasis	biological_process	11
ENSG00000110243	APOA5	GO:0048260	positive regulation of receptor-mediated endocytosis	biological_process	11
ENSG00000110243	APOA5	GO:0042632	cholesterol homeostasis	biological_process	11
ENSG00000110243	APOA5	GO:0006695	cholesterol biosynthetic process	biological_process	11
ENSG00000110243	APOA5	GO:0033344	cholesterol efflux	biological_process	11
ENSG00000110243	APOA5	GO:0034380	high-density lipoprotein particle assembly	biological_process	11
ENSG00000110243	APOA5	GO:0033700	phospholipid efflux	biological_process	11
ENSG00000110243	APOA5	GO:0050996	positive regulation of lipid catabolic process	biological_process	11
ENSG00000110243	APOA5	GO:0010873	positive regulation of cholesterol esterification	biological_process	11
ENSG00000110243	APOA5	GO:0010898	positive regulation of triglyceride catabolic process	biological_process	11
ENSG00000110243	APOA5	GO:0030300	regulation of intestinal cholesterol absorption	biological_process	11
ENSG00000110243	APOA5	GO:0034372	very-low-density lipoprotein particle remodeling	biological_process	11
ENSG00000110243	APOA5	GO:0045723	positive regulation of fatty acid biosynthetic process	biological_process	11
ENSG00000110243	APOA5	GO:0046470	phosphatidylcholine metabolic process	biological_process	11
ENSG00000110243	APOA5	GO:0046889	positive regulation of lipid biosynthetic process	biological_process	11
ENSG00000110243	APOA5	GO:0051006	positive regulation of lipoprotein lipase activity	biological_process	11
ENSG00000110243	APOA5	GO:0070328	triglyceride homeostasis	biological_process	11
ENSG00000110243	APOA5	GO:0010902	positive regulation of very-low-density lipoprotein particle remodeling	biological_process	11
ENSG00000110243	APOA5	GO:0019433	triglyceride catabolic process	biological_process	11
ENSG00000110243	APOA5	GO:0042246	tissue regeneration	biological_process	11
ENSG00000110244	APOA4	GO:0006869	lipid transport	biological_process	11
ENSG00000110244	APOA4	GO:0042157	lipoprotein metabolic process	biological_process	11
ENSG00000110244	APOA4	GO:0120009	intermembrane lipid transfer	biological_process	11
ENSG00000110244	APOA4	GO:0033344	cholesterol efflux	biological_process	11
ENSG00000110244	APOA4	GO:0042632	cholesterol homeostasis	biological_process	11
ENSG00000110244	APOA4	GO:0006695	cholesterol biosynthetic process	biological_process	11
ENSG00000110244	APOA4	GO:0008203	cholesterol metabolic process	biological_process	11
ENSG00000110244	APOA4	GO:0034375	high-density lipoprotein particle remodeling	biological_process	11
ENSG00000110244	APOA4	GO:0034380	high-density lipoprotein particle assembly	biological_process	11
ENSG00000110244	APOA4	GO:0034445	negative regulation of plasma lipoprotein oxidation	biological_process	11
ENSG00000110244	APOA4	GO:0043691	reverse cholesterol transport	biological_process	11
ENSG00000110244	APOA4	GO:0033700	phospholipid efflux	biological_process	11
ENSG00000110244	APOA4	GO:0010873	positive regulation of cholesterol esterification	biological_process	11
ENSG00000110244	APOA4	GO:0010898	positive regulation of triglyceride catabolic process	biological_process	11
ENSG00000110244	APOA4	GO:0030300	regulation of intestinal cholesterol absorption	biological_process	11
ENSG00000110244	APOA4	GO:0034372	very-low-density lipoprotein particle remodeling	biological_process	11
ENSG00000110244	APOA4	GO:0045723	positive regulation of fatty acid biosynthetic process	biological_process	11
ENSG00000110244	APOA4	GO:0046470	phosphatidylcholine metabolic process	biological_process	11
ENSG00000110244	APOA4	GO:0046889	positive regulation of lipid biosynthetic process	biological_process	11
ENSG00000110244	APOA4	GO:0051006	positive regulation of lipoprotein lipase activity	biological_process	11
ENSG00000110244	APOA4	GO:0070328	triglyceride homeostasis	biological_process	11
ENSG00000110244	APOA4	GO:0032374	regulation of cholesterol transport	biological_process	11
ENSG00000110244	APOA4	GO:0034371	chylomicron remodeling	biological_process	11
ENSG00000110244	APOA4	GO:0016042	lipid catabolic process	biological_process	11
ENSG00000110244	APOA4	GO:0007159	leukocyte cell-cell adhesion	biological_process	11
ENSG00000110244	APOA4	GO:0002227	innate immune response in mucosa	biological_process	11
ENSG00000110244	APOA4	GO:0006982	response to lipid hydroperoxide	biological_process	11
ENSG00000110244	APOA4	GO:0014012	peripheral nervous system axon regeneration	biological_process	11
ENSG00000110244	APOA4	GO:0019430	removal of superoxide radicals	biological_process	11
ENSG00000110244	APOA4	GO:0034014	response to triglyceride	biological_process	11
ENSG00000110244	APOA4	GO:0034378	chylomicron assembly	biological_process	11
ENSG00000110244	APOA4	GO:0035634	response to stilbenoid	biological_process	11
ENSG00000110244	APOA4	GO:0042744	hydrogen peroxide catabolic process	biological_process	11
ENSG00000110244	APOA4	GO:0055088	lipid homeostasis	biological_process	11
ENSG00000110244	APOA4	GO:0065005	protein-lipid complex assembly	biological_process	11
ENSG00000110244	APOA4	GO:1905920	positive regulation of CoA-transferase activity	biological_process	11
ENSG00000110245	APOC3	GO:0042157	lipoprotein metabolic process	biological_process	11
ENSG00000110245	APOC3	GO:0006869	lipid transport	biological_process	11
ENSG00000110245	APOC3	GO:0006629	lipid metabolic process	biological_process	11
ENSG00000110245	APOC3	GO:0016042	lipid catabolic process	biological_process	11
ENSG00000110245	APOC3	GO:0032489	regulation of Cdc42 protein signal transduction	biological_process	11
ENSG00000110245	APOC3	GO:0033344	cholesterol efflux	biological_process	11
ENSG00000110245	APOC3	GO:0042632	cholesterol homeostasis	biological_process	11
ENSG00000110245	APOC3	GO:0050995	negative regulation of lipid catabolic process	biological_process	11
ENSG00000110245	APOC3	GO:0034379	very-low-density lipoprotein particle assembly	biological_process	11
ENSG00000110245	APOC3	GO:0034375	high-density lipoprotein particle remodeling	biological_process	11
ENSG00000110245	APOC3	GO:0043691	reverse cholesterol transport	biological_process	11
ENSG00000110245	APOC3	GO:0007186	G protein-coupled receptor signaling pathway	biological_process	11
ENSG00000110245	APOC3	GO:0033700	phospholipid efflux	biological_process	11
ENSG00000110245	APOC3	GO:0045833	negative regulation of lipid metabolic process	biological_process	11
ENSG00000110245	APOC3	GO:0010903	negative regulation of very-low-density lipoprotein particle remodeling	biological_process	11
ENSG00000110245	APOC3	GO:0070328	triglyceride homeostasis	biological_process	11
ENSG00000110245	APOC3	GO:0034382	chylomicron remnant clearance	biological_process	11
ENSG00000110245	APOC3	GO:0060621	negative regulation of cholesterol import	biological_process	11
ENSG00000110245	APOC3	GO:0010916	negative regulation of very-low-density lipoprotein particle clearance	biological_process	11
ENSG00000110245	APOC3	GO:0045717	negative regulation of fatty acid biosynthetic process	biological_process	11
ENSG00000110245	APOC3	GO:0048261	negative regulation of receptor-mediated endocytosis	biological_process	11
ENSG00000110245	APOC3	GO:0051005	negative regulation of lipoprotein lipase activity	biological_process	11
ENSG00000110245	APOC3	GO:0006641	triglyceride metabolic process	biological_process	11
ENSG00000110245	APOC3	GO:0010897	negative regulation of triglyceride catabolic process	biological_process	11
ENSG00000110245	APOC3	GO:0010987	negative regulation of high-density lipoprotein particle clearance	biological_process	11
ENSG00000110245	APOC3	GO:0010989	negative regulation of low-density lipoprotein particle clearance	biological_process	11
ENSG00000110245	APOC3	GO:0019433	triglyceride catabolic process	biological_process	11
ENSG00000110274	CEP164	GO:0007049	cell cycle	biological_process	11
ENSG00000110274	CEP164	GO:0051301	cell division	biological_process	11
ENSG00000110274	CEP164	GO:0006281	DNA repair	biological_process	11
ENSG00000110274	CEP164	GO:0006974	cellular response to DNA damage stimulus	biological_process	11
ENSG00000110274	CEP164	GO:0030030	cell projection organization	biological_process	11
ENSG00000110274	CEP164	GO:0060271	cilium assembly	biological_process	11
ENSG00000110324	IL10RA	GO:0019221	cytokine-mediated signaling pathway	biological_process	11
ENSG00000110324	IL10RA	GO:0070086	ubiquitin-dependent endocytosis	biological_process	11
ENSG00000110324	IL10RA	GO:0010507	negative regulation of autophagy	biological_process	11
ENSG00000110324	IL10RA	GO:0046427	positive regulation of receptor signaling pathway via JAK-STAT	biological_process	11
ENSG00000110324	IL10RA	GO:0032496	response to lipopolysaccharide	biological_process	11
ENSG00000110324	IL10RA	GO:0050807	regulation of synapse organization	biological_process	11
ENSG00000110344	UBE4A	GO:0016567	protein ubiquitination	biological_process	11
ENSG00000110344	UBE4A	GO:0006511	ubiquitin-dependent protein catabolic process	biological_process	11
ENSG00000110344	UBE4A	GO:0030433	ubiquitin-dependent ERAD pathway	biological_process	11
ENSG00000110344	UBE4A	GO:0000209	protein polyubiquitination	biological_process	11
ENSG00000110367	DDX6	GO:0017148	negative regulation of translation	biological_process	11
ENSG00000110367	DDX6	GO:0033962	P-body assembly	biological_process	11
ENSG00000110367	DDX6	GO:0035278	miRNA-mediated gene silencing by inhibition of translation	biological_process	11
ENSG00000110367	DDX6	GO:0019074	viral RNA genome packaging	biological_process	11
ENSG00000110367	DDX6	GO:0019827	stem cell population maintenance	biological_process	11
ENSG00000110367	DDX6	GO:0030182	neuron differentiation	biological_process	11
ENSG00000110367	DDX6	GO:0034063	stress granule assembly	biological_process	11
ENSG00000110367	DDX6	GO:0045665	negative regulation of neuron differentiation	biological_process	11
ENSG00000110367	DDX6	GO:0006617	SRP-dependent cotranslational protein targeting to membrane, signal sequence recognition	biological_process	11
ENSG00000110375	UPK2	GO:0030855	epithelial cell differentiation	biological_process	11
ENSG00000110395	CBL	GO:0016567	protein ubiquitination	biological_process	11
ENSG00000110395	CBL	GO:0007166	cell surface receptor signaling pathway	biological_process	11
ENSG00000110395	CBL	GO:0023051	regulation of signaling	biological_process	11
ENSG00000110395	CBL	GO:0043066	negative regulation of apoptotic process	biological_process	11
ENSG00000110395	CBL	GO:0006511	ubiquitin-dependent protein catabolic process	biological_process	11
ENSG00000110395	CBL	GO:0007165	signal transduction	biological_process	11
ENSG00000110395	CBL	GO:0014068	positive regulation of phosphatidylinositol 3-kinase signaling	biological_process	11
ENSG00000110395	CBL	GO:0048260	positive regulation of receptor-mediated endocytosis	biological_process	11
ENSG00000110395	CBL	GO:0019221	cytokine-mediated signaling pathway	biological_process	11
ENSG00000110395	CBL	GO:0042059	negative regulation of epidermal growth factor receptor signaling pathway	biological_process	11
ENSG00000110395	CBL	GO:0035635	entry of bacterium into host cell	biological_process	11
ENSG00000110395	CBL	GO:0000209	protein polyubiquitination	biological_process	11
ENSG00000110395	CBL	GO:0006513	protein monoubiquitination	biological_process	11
ENSG00000110395	CBL	GO:0006974	cellular response to DNA damage stimulus	biological_process	11
ENSG00000110395	CBL	GO:0007173	epidermal growth factor receptor signaling pathway	biological_process	11
ENSG00000110395	CBL	GO:0007175	negative regulation of epidermal growth factor-activated receptor activity	biological_process	11
ENSG00000110395	CBL	GO:0008584	male gonad development	biological_process	11
ENSG00000110395	CBL	GO:0010332	response to gamma radiation	biological_process	11
ENSG00000110395	CBL	GO:0014823	response to activity	biological_process	11
ENSG00000110395	CBL	GO:0032487	regulation of Rap protein signal transduction	biological_process	11
ENSG00000110395	CBL	GO:0033574	response to testosterone	biological_process	11
ENSG00000110395	CBL	GO:0036120	cellular response to platelet-derived growth factor stimulus	biological_process	11
ENSG00000110395	CBL	GO:0042594	response to starvation	biological_process	11
ENSG00000110395	CBL	GO:0043303	mast cell degranulation	biological_process	11
ENSG00000110395	CBL	GO:0045471	response to ethanol	biological_process	11
ENSG00000110395	CBL	GO:0045742	positive regulation of epidermal growth factor receptor signaling pathway	biological_process	11
ENSG00000110395	CBL	GO:0046677	response to antibiotic	biological_process	11
ENSG00000110395	CBL	GO:0051865	protein autoubiquitination	biological_process	11
ENSG00000110395	CBL	GO:0070997	neuron death	biological_process	11
ENSG00000110395	CBL	GO:0090650	cellular response to oxygen-glucose deprivation	biological_process	11
ENSG00000110395	CBL	GO:1901215	negative regulation of neuron death	biological_process	11
ENSG00000110395	CBL	GO:1990090	cellular response to nerve growth factor stimulus	biological_process	11
ENSG00000110395	CBL	GO:2000583	regulation of platelet-derived growth factor receptor-alpha signaling pathway	biological_process	11
ENSG00000110400	NECTIN1	GO:0007155	cell adhesion	biological_process	11
ENSG00000110400	NECTIN1	GO:0019062	virion attachment to host cell	biological_process	11
ENSG00000110400	NECTIN1	GO:0051963	regulation of synapse assembly	biological_process	11
ENSG00000110400	NECTIN1	GO:0006955	immune response	biological_process	11
ENSG00000110400	NECTIN1	GO:0098609	cell-cell adhesion	biological_process	11
ENSG00000110400	NECTIN1	GO:0007157	heterophilic cell-cell adhesion via plasma membrane cell adhesion molecules	biological_process	11
ENSG00000110400	NECTIN1	GO:0046718	viral entry into host cell	biological_process	11
ENSG00000110400	NECTIN1	GO:0007156	homophilic cell adhesion via plasma membrane adhesion molecules	biological_process	11
ENSG00000110400	NECTIN1	GO:0002089	lens morphogenesis in camera-type eye	biological_process	11
ENSG00000110400	NECTIN1	GO:0002934	desmosome organization	biological_process	11
ENSG00000110400	NECTIN1	GO:0006826	iron ion transport	biological_process	11
ENSG00000110400	NECTIN1	GO:0007411	axon guidance	biological_process	11
ENSG00000110400	NECTIN1	GO:0048593	camera-type eye morphogenesis	biological_process	11
ENSG00000110400	NECTIN1	GO:0060041	retina development in camera-type eye	biological_process	11
ENSG00000110400	NECTIN1	GO:0070166	enamel mineralization	biological_process	11
ENSG00000110400	NECTIN1	GO:1902414	protein localization to cell junction	biological_process	11
ENSG00000118058	KMT2A	GO:0032259	methylation	biological_process	11
ENSG00000118058	KMT2A	GO:0006355	regulation of transcription, DNA-templated	biological_process	11
ENSG00000118058	KMT2A	GO:0006915	apoptotic process	biological_process	11
ENSG00000118058	KMT2A	GO:0006325	chromatin organization	biological_process	11
ENSG00000118058	KMT2A	GO:0045893	positive regulation of transcription, DNA-templated	biological_process	11
ENSG00000118058	KMT2A	GO:0048511	rhythmic process	biological_process	11
ENSG00000118058	KMT2A	GO:0032922	circadian regulation of gene expression	biological_process	11
ENSG00000118058	KMT2A	GO:0045944	positive regulation of transcription by RNA polymerase II	biological_process	11
ENSG00000118058	KMT2A	GO:0051568	histone H3-K4 methylation	biological_process	11
ENSG00000118058	KMT2A	GO:0065003	protein-containing complex assembly	biological_process	11
ENSG00000118058	KMT2A	GO:0044648	histone H3-K4 dimethylation	biological_process	11
ENSG00000118058	KMT2A	GO:0097692	histone H3-K4 monomethylation	biological_process	11
ENSG00000118058	KMT2A	GO:2000615	regulation of histone H3-K9 acetylation	biological_process	11
ENSG00000118058	KMT2A	GO:0043984	histone H4-K16 acetylation	biological_process	11
ENSG00000118058	KMT2A	GO:0051571	positive regulation of histone H3-K4 methylation	biological_process	11
ENSG00000118058	KMT2A	GO:0035162	embryonic hemopoiesis	biological_process	11
ENSG00000118058	KMT2A	GO:0032411	positive regulation of transporter activity	biological_process	11
ENSG00000118058	KMT2A	GO:0071440	regulation of histone H3-K14 acetylation	biological_process	11
ENSG00000118058	KMT2A	GO:0080182	histone H3-K4 trimethylation	biological_process	11
ENSG00000118058	KMT2A	GO:1905642	negative regulation of DNA methylation	biological_process	11
ENSG00000118058	KMT2A	GO:0016571	histone methylation	biological_process	11
ENSG00000118058	KMT2A	GO:0006306	DNA methylation	biological_process	11
ENSG00000118058	KMT2A	GO:0008542	visual learning	biological_process	11
ENSG00000118058	KMT2A	GO:0009416	response to light stimulus	biological_process	11
ENSG00000118058	KMT2A	GO:0009791	post-embryonic development	biological_process	11
ENSG00000118058	KMT2A	GO:0009952	anterior/posterior pattern specification	biological_process	11
ENSG00000118058	KMT2A	GO:0010468	regulation of gene expression	biological_process	11
ENSG00000118058	KMT2A	GO:0018026	peptidyl-lysine monomethylation	biological_process	11
ENSG00000118058	KMT2A	GO:0035640	exploration behavior	biological_process	11
ENSG00000118058	KMT2A	GO:0035864	response to potassium ion	biological_process	11
ENSG00000118058	KMT2A	GO:0048144	fibroblast proliferation	biological_process	11
ENSG00000118058	KMT2A	GO:0048147	negative regulation of fibroblast proliferation	biological_process	11
ENSG00000118058	KMT2A	GO:0048172	regulation of short-term neuronal synaptic plasticity	biological_process	11
ENSG00000118058	KMT2A	GO:0048536	spleen development	biological_process	11
ENSG00000118058	KMT2A	GO:0048873	homeostasis of number of cells within a tissue	biological_process	11
ENSG00000118058	KMT2A	GO:0050890	cognition	biological_process	11
ENSG00000118058	KMT2A	GO:0051569	regulation of histone H3-K4 methylation	biological_process	11
ENSG00000118058	KMT2A	GO:0051899	membrane depolarization	biological_process	11
ENSG00000118058	KMT2A	GO:0060216	definitive hemopoiesis	biological_process	11
ENSG00000118058	KMT2A	GO:1901674	regulation of histone H3-K27 acetylation	biological_process	11
ENSG00000118094	TREH	GO:0005975	carbohydrate metabolic process	biological_process	11
ENSG00000118094	TREH	GO:0008152	metabolic process	biological_process	11
ENSG00000118094	TREH	GO:0005991	trehalose metabolic process	biological_process	11
ENSG00000118094	TREH	GO:0005993	trehalose catabolic process	biological_process	11
ENSG00000118094	TREH	GO:0009887	animal organ morphogenesis	biological_process	11
ENSG00000118096	IFT46	GO:0042073	intraciliary transport	biological_process	11
ENSG00000118096	IFT46	GO:0060271	cilium assembly	biological_process	11
ENSG00000118096	IFT46	GO:0035720	intraciliary anterograde transport	biological_process	11
ENSG00000118096	IFT46	GO:0008150	biological_process	biological_process	11
ENSG00000118096	IFT46	GO:0050821	protein stabilization	biological_process	11
ENSG00000118137	APOA1	GO:0006629	lipid metabolic process	biological_process	11
ENSG00000118137	APOA1	GO:0008202	steroid metabolic process	biological_process	11
ENSG00000118137	APOA1	GO:0008203	cholesterol metabolic process	biological_process	11
ENSG00000118137	APOA1	GO:0006869	lipid transport	biological_process	11
ENSG00000118137	APOA1	GO:0042157	lipoprotein metabolic process	biological_process	11
ENSG00000118137	APOA1	GO:0120009	intermembrane lipid transfer	biological_process	11
ENSG00000118137	APOA1	GO:0007229	integrin-mediated signaling pathway	biological_process	11
ENSG00000118137	APOA1	GO:0050821	protein stabilization	biological_process	11
ENSG00000118137	APOA1	GO:0050766	positive regulation of phagocytosis	biological_process	11
ENSG00000118137	APOA1	GO:0051496	positive regulation of stress fiber assembly	biological_process	11
ENSG00000118137	APOA1	GO:0032489	regulation of Cdc42 protein signal transduction	biological_process	11
ENSG00000118137	APOA1	GO:0033344	cholesterol efflux	biological_process	11
ENSG00000118137	APOA1	GO:0042632	cholesterol homeostasis	biological_process	11
ENSG00000118137	APOA1	GO:0006695	cholesterol biosynthetic process	biological_process	11
ENSG00000118137	APOA1	GO:0032691	negative regulation of interleukin-1 beta production	biological_process	11
ENSG00000118137	APOA1	GO:0050728	negative regulation of inflammatory response	biological_process	11
ENSG00000118137	APOA1	GO:0034115	negative regulation of heterotypic cell-cell adhesion	biological_process	11
ENSG00000118137	APOA1	GO:0060761	negative regulation of response to cytokine stimulus	biological_process	11
ENSG00000118137	APOA1	GO:0050919	negative chemotaxis	biological_process	11
ENSG00000118137	APOA1	GO:0010875	positive regulation of cholesterol efflux	biological_process	11
ENSG00000118137	APOA1	GO:1900026	positive regulation of substrate adhesion-dependent cell spreading	biological_process	11
ENSG00000118137	APOA1	GO:0034375	high-density lipoprotein particle remodeling	biological_process	11
ENSG00000118137	APOA1	GO:0034380	high-density lipoprotein particle assembly	biological_process	11
ENSG00000118137	APOA1	GO:0034384	high-density lipoprotein particle clearance	biological_process	11
ENSG00000118137	APOA1	GO:0043691	reverse cholesterol transport	biological_process	11
ENSG00000118137	APOA1	GO:0007186	G protein-coupled receptor signaling pathway	biological_process	11
ENSG00000118137	APOA1	GO:0033700	phospholipid efflux	biological_process	11
ENSG00000118137	APOA1	GO:0055091	phospholipid homeostasis	biological_process	11
ENSG00000118137	APOA1	GO:1905920	positive regulation of CoA-transferase activity	biological_process	11
ENSG00000118137	APOA1	GO:0070508	cholesterol import	biological_process	11
ENSG00000118137	APOA1	GO:0002719	negative regulation of cytokine production involved in immune response	biological_process	11
ENSG00000118137	APOA1	GO:0035025	positive regulation of Rho protein signal transduction	biological_process	11
ENSG00000118137	APOA1	GO:0030301	cholesterol transport	biological_process	11
ENSG00000118137	APOA1	GO:0006656	phosphatidylcholine biosynthetic process	biological_process	11
ENSG00000118137	APOA1	GO:0010804	negative regulation of tumor necrosis factor-mediated signaling pathway	biological_process	11
ENSG00000118137	APOA1	GO:0010873	positive regulation of cholesterol esterification	biological_process	11
ENSG00000118137	APOA1	GO:0010898	positive regulation of triglyceride catabolic process	biological_process	11
ENSG00000118137	APOA1	GO:0010903	negative regulation of very-low-density lipoprotein particle remodeling	biological_process	11
ENSG00000118137	APOA1	GO:0018158	protein oxidation	biological_process	11
ENSG00000118137	APOA1	GO:0018206	peptidyl-methionine modification	biological_process	11
ENSG00000118137	APOA1	GO:0030300	regulation of intestinal cholesterol absorption	biological_process	11
ENSG00000118137	APOA1	GO:0034372	very-low-density lipoprotein particle remodeling	biological_process	11
ENSG00000118137	APOA1	GO:0045723	positive regulation of fatty acid biosynthetic process	biological_process	11
ENSG00000118137	APOA1	GO:0046470	phosphatidylcholine metabolic process	biological_process	11
ENSG00000118137	APOA1	GO:0046889	positive regulation of lipid biosynthetic process	biological_process	11
ENSG00000118137	APOA1	GO:0051006	positive regulation of lipoprotein lipase activity	biological_process	11
ENSG00000118137	APOA1	GO:0051180	vitamin transport	biological_process	11
ENSG00000118137	APOA1	GO:0051345	positive regulation of hydrolase activity	biological_process	11
ENSG00000118137	APOA1	GO:0060354	negative regulation of cell adhesion molecule production	biological_process	11
ENSG00000118137	APOA1	GO:0070328	triglyceride homeostasis	biological_process	11
ENSG00000118137	APOA1	GO:0090205	positive regulation of cholesterol metabolic process	biological_process	11
ENSG00000118137	APOA1	GO:1902995	positive regulation of phospholipid efflux	biological_process	11
ENSG00000118137	APOA1	GO:0001932	regulation of protein phosphorylation	biological_process	11
ENSG00000118137	APOA1	GO:0001935	endothelial cell proliferation	biological_process	11
ENSG00000118137	APOA1	GO:0006644	phospholipid metabolic process	biological_process	11
ENSG00000118137	APOA1	GO:0008211	glucocorticoid metabolic process	biological_process	11
ENSG00000118137	APOA1	GO:0019915	lipid storage	biological_process	11
ENSG00000118137	APOA1	GO:0030325	adrenal gland development	biological_process	11
ENSG00000118137	APOA1	GO:0042158	lipoprotein biosynthetic process	biological_process	11
ENSG00000118137	APOA1	GO:0043534	blood vessel endothelial cell migration	biological_process	11
ENSG00000118137	APOA1	GO:0051346	negative regulation of hydrolase activity	biological_process	11
ENSG00000118181	RPS25	GO:0006412	translation	biological_process	11
ENSG00000118181	RPS25	GO:0002181	cytoplasmic translation	biological_process	11
ENSG00000118181	RPS25	GO:0006364	rRNA processing	biological_process	11
ENSG00000118181	RPS25	GO:0042274	ribosomal small subunit biogenesis	biological_process	11
ENSG00000137648	TMPRSS4	GO:0006508	proteolysis	biological_process	11
ENSG00000137648	TMPRSS4	GO:0006897	endocytosis	biological_process	11
ENSG00000137648	TMPRSS4	GO:0016485	protein processing	biological_process	11
ENSG00000137648	TMPRSS4	GO:0046598	positive regulation of viral entry into host cell	biological_process	11
ENSG00000137648	TMPRSS4	GO:0010468	regulation of gene expression	biological_process	11
ENSG00000137648	TMPRSS4	GO:0045967	negative regulation of growth rate	biological_process	11
ENSG00000137648	TMPRSS4	GO:0009611	response to wounding	biological_process	11
ENSG00000137656	BUD13	GO:0006397	mRNA processing	biological_process	11
ENSG00000137656	BUD13	GO:0008380	RNA splicing	biological_process	11
ENSG00000137656	BUD13	GO:0000398	mRNA splicing, via spliceosome	biological_process	11
ENSG00000137656	BUD13	GO:1903241	U2-type prespliceosome assembly	biological_process	11
ENSG00000137699	TRIM29	GO:0002376	immune system process	biological_process	11
ENSG00000137699	TRIM29	GO:0045087	innate immune response	biological_process	11
ENSG00000137699	TRIM29	GO:0000122	negative regulation of transcription by RNA polymerase II	biological_process	11
ENSG00000137699	TRIM29	GO:1900181	negative regulation of protein localization to nucleus	biological_process	11
ENSG00000137699	TRIM29	GO:0098609	cell-cell adhesion	biological_process	11
ENSG00000137700	SLC37A4	GO:0055085	transmembrane transport	biological_process	11
ENSG00000137700	SLC37A4	GO:0001780	neutrophil homeostasis	biological_process	11
ENSG00000137700	SLC37A4	GO:0002318	myeloid progenitor cell differentiation	biological_process	11
ENSG00000137700	SLC37A4	GO:0005977	glycogen metabolic process	biological_process	11
ENSG00000137700	SLC37A4	GO:0006089	lactate metabolic process	biological_process	11
ENSG00000137700	SLC37A4	GO:0006094	gluconeogenesis	biological_process	11
ENSG00000137700	SLC37A4	GO:0006641	triglyceride metabolic process	biological_process	11
ENSG00000137700	SLC37A4	GO:0006874	cellular calcium ion homeostasis	biological_process	11
ENSG00000137700	SLC37A4	GO:0007584	response to nutrient	biological_process	11
ENSG00000137700	SLC37A4	GO:0008202	steroid metabolic process	biological_process	11
ENSG00000137700	SLC37A4	GO:0009749	response to glucose	biological_process	11
ENSG00000137700	SLC37A4	GO:0014070	response to organic cyclic compound	biological_process	11
ENSG00000137700	SLC37A4	GO:0015760	glucose-6-phosphate transport	biological_process	11
ENSG00000137700	SLC37A4	GO:0030593	neutrophil chemotaxis	biological_process	11
ENSG00000137700	SLC37A4	GO:0032682	negative regulation of chemokine production	biological_process	11
ENSG00000137700	SLC37A4	GO:0035166	post-embryonic hemopoiesis	biological_process	11
ENSG00000137700	SLC37A4	GO:0042593	glucose homeostasis	biological_process	11
ENSG00000137700	SLC37A4	GO:0042632	cholesterol homeostasis	biological_process	11
ENSG00000137700	SLC37A4	GO:0043085	positive regulation of catalytic activity	biological_process	11
ENSG00000137700	SLC37A4	GO:0045730	respiratory burst	biological_process	11
ENSG00000137709	POU2F3	GO:0006355	regulation of transcription, DNA-templated	biological_process	11
ENSG00000137709	POU2F3	GO:0006357	regulation of transcription by RNA polymerase II	biological_process	11
ENSG00000137709	POU2F3	GO:0045944	positive regulation of transcription by RNA polymerase II	biological_process	11
ENSG00000137709	POU2F3	GO:0008544	epidermis development	biological_process	11
ENSG00000137709	POU2F3	GO:0043922	negative regulation by host of viral transcription	biological_process	11
ENSG00000137726	FXYD6	GO:0006811	ion transport	biological_process	11
ENSG00000137726	FXYD6	GO:0043269	regulation of ion transport	biological_process	11
ENSG00000137726	FXYD6	GO:0008150	biological_process	biological_process	11
ENSG00000137731	FXYD2	GO:0006811	ion transport	biological_process	11
ENSG00000137731	FXYD2	GO:0006813	potassium ion transport	biological_process	11
ENSG00000137731	FXYD2	GO:0006814	sodium ion transport	biological_process	11
ENSG00000137731	FXYD2	GO:0043269	regulation of ion transport	biological_process	11
ENSG00000137731	FXYD2	GO:1990573	potassium ion import across plasma membrane	biological_process	11
ENSG00000137731	FXYD2	GO:1902600	proton transmembrane transport	biological_process	11
ENSG00000137731	FXYD2	GO:0010248	establishment or maintenance of transmembrane electrochemical gradient	biological_process	11
ENSG00000137731	FXYD2	GO:0036376	sodium ion export across plasma membrane	biological_process	11
ENSG00000137731	FXYD2	GO:1903408	positive regulation of P-type sodium:potassium-exchanging transporter activity	biological_process	11
ENSG00000137731	FXYD2	GO:0055085	transmembrane transport	biological_process	11
ENSG00000137731	FXYD2	GO:2000649	regulation of sodium ion transmembrane transporter activity	biological_process	11
ENSG00000137747	TMPRSS13	GO:0006508	proteolysis	biological_process	11
ENSG00000137747	TMPRSS13	GO:0006897	endocytosis	biological_process	11
ENSG00000149403	GRIK4	GO:0006811	ion transport	biological_process	11
ENSG00000149403	GRIK4	GO:0034220	ion transmembrane transport	biological_process	11
ENSG00000149403	GRIK4	GO:0007215	glutamate receptor signaling pathway	biological_process	11
ENSG00000149403	GRIK4	GO:0035235	ionotropic glutamate receptor signaling pathway	biological_process	11
ENSG00000149403	GRIK4	GO:0060078	regulation of postsynaptic membrane potential	biological_process	11
ENSG00000149403	GRIK4	GO:0007268	chemical synaptic transmission	biological_process	11
ENSG00000149403	GRIK4	GO:0035249	synaptic transmission, glutamatergic	biological_process	11
ENSG00000149403	GRIK4	GO:0050804	modulation of chemical synaptic transmission	biological_process	11
ENSG00000149428	HYOU1	GO:0006457	protein folding	biological_process	11
ENSG00000149428	HYOU1	GO:0002931	response to ischemia	biological_process	11
ENSG00000149428	HYOU1	GO:0043066	negative regulation of apoptotic process	biological_process	11
ENSG00000149428	HYOU1	GO:1903382	negative regulation of endoplasmic reticulum stress-induced neuron intrinsic apoptotic signaling pathway	biological_process	11
ENSG00000149428	HYOU1	GO:0071456	cellular response to hypoxia	biological_process	11
ENSG00000149428	HYOU1	GO:0034976	response to endoplasmic reticulum stress	biological_process	11
ENSG00000149428	HYOU1	GO:1903298	negative regulation of hypoxia-induced intrinsic apoptotic signaling pathway	biological_process	11
ENSG00000149428	HYOU1	GO:0006888	endoplasmic reticulum to Golgi vesicle-mediated transport	biological_process	11
ENSG00000149573	MPZL2	GO:0007155	cell adhesion	biological_process	11
ENSG00000149573	MPZL2	GO:0098609	cell-cell adhesion	biological_process	11
ENSG00000149573	MPZL2	GO:0009653	anatomical structure morphogenesis	biological_process	11
ENSG00000149573	MPZL2	GO:0007156	homophilic cell adhesion via plasma membrane adhesion molecules	biological_process	11
ENSG00000149575	SCN2B	GO:0006811	ion transport	biological_process	11
ENSG00000149575	SCN2B	GO:0034765	regulation of ion transmembrane transport	biological_process	11
ENSG00000149575	SCN2B	GO:0006814	sodium ion transport	biological_process	11
ENSG00000149575	SCN2B	GO:0035725	sodium ion transmembrane transport	biological_process	11
ENSG00000149575	SCN2B	GO:0086012	membrane depolarization during cardiac muscle cell action potential	biological_process	11
ENSG00000149575	SCN2B	GO:2000649	regulation of sodium ion transmembrane transporter activity	biological_process	11
ENSG00000149575	SCN2B	GO:0007268	chemical synaptic transmission	biological_process	11
ENSG00000149575	SCN2B	GO:0060048	cardiac muscle contraction	biological_process	11
ENSG00000149575	SCN2B	GO:0086002	cardiac muscle cell action potential involved in contraction	biological_process	11
ENSG00000149575	SCN2B	GO:0086091	regulation of heart rate by cardiac conduction	biological_process	11
ENSG00000149575	SCN2B	GO:0007399	nervous system development	biological_process	11
ENSG00000149575	SCN2B	GO:0009408	response to heat	biological_process	11
ENSG00000149575	SCN2B	GO:0010467	gene expression	biological_process	11
ENSG00000149575	SCN2B	GO:0046684	response to pyrethroid	biological_process	11
ENSG00000149575	SCN2B	GO:0060371	regulation of atrial cardiac muscle cell membrane depolarization	biological_process	11
ENSG00000149575	SCN2B	GO:0061337	cardiac conduction	biological_process	11
ENSG00000149575	SCN2B	GO:0098915	membrane repolarization during ventricular cardiac muscle cell action potential	biological_process	11
ENSG00000149577	SIDT2	GO:0006401	RNA catabolic process	biological_process	11
ENSG00000149577	SIDT2	GO:0050658	RNA transport	biological_process	11
ENSG00000149577	SIDT2	GO:0000902	cell morphogenesis	biological_process	11
ENSG00000149577	SIDT2	GO:0003323	type B pancreatic cell development	biological_process	11
ENSG00000149577	SIDT2	GO:0009749	response to glucose	biological_process	11
ENSG00000149577	SIDT2	GO:0042593	glucose homeostasis	biological_process	11
ENSG00000149577	SIDT2	GO:0044342	type B pancreatic cell proliferation	biological_process	11
ENSG00000149577	SIDT2	GO:0061178	regulation of insulin secretion involved in cellular response to glucose stimulus	biological_process	11
ENSG00000149582	TMEM25	GO:0031647	regulation of protein stability	biological_process	11
ENSG00000149582	TMEM25	GO:0090394	negative regulation of excitatory postsynaptic potential	biological_process	11
ENSG00000149591	TAGLN	GO:0030855	epithelial cell differentiation	biological_process	11
ENSG00000149591	TAGLN	GO:0007517	muscle organ development	biological_process	11
ENSG00000154096	THY1	GO:0007155	cell adhesion	biological_process	11
ENSG00000154096	THY1	GO:0007010	cytoskeleton organization	biological_process	11
ENSG00000154096	THY1	GO:0007229	integrin-mediated signaling pathway	biological_process	11
ENSG00000154096	THY1	GO:0098609	cell-cell adhesion	biological_process	11
ENSG00000154096	THY1	GO:0001525	angiogenesis	biological_process	11
ENSG00000154096	THY1	GO:0030334	regulation of cell migration	biological_process	11
ENSG00000154096	THY1	GO:0050852	T cell receptor signaling pathway	biological_process	11
ENSG00000154096	THY1	GO:0007267	cell-cell signaling	biological_process	11
ENSG00000154096	THY1	GO:0043547	positive regulation of GTPase activity	biological_process	11
ENSG00000154096	THY1	GO:0050870	positive regulation of T cell activation	biological_process	11
ENSG00000154096	THY1	GO:0006469	negative regulation of protein kinase activity	biological_process	11
ENSG00000154096	THY1	GO:0030336	negative regulation of cell migration	biological_process	11
ENSG00000154096	THY1	GO:0043113	receptor clustering	biological_process	11
ENSG00000154096	THY1	GO:0046549	retinal cone cell development	biological_process	11
ENSG00000154096	THY1	GO:0046777	protein autophosphorylation	biological_process	11
ENSG00000154096	THY1	GO:0048041	focal adhesion assembly	biological_process	11
ENSG00000154096	THY1	GO:0050771	negative regulation of axonogenesis	biological_process	11
ENSG00000154096	THY1	GO:0050860	negative regulation of T cell receptor signaling pathway	biological_process	11
ENSG00000154096	THY1	GO:0051281	positive regulation of release of sequestered calcium ion into cytosol	biological_process	11
ENSG00000154096	THY1	GO:0051894	positive regulation of focal adhesion assembly	biological_process	11
ENSG00000154096	THY1	GO:0061099	negative regulation of protein tyrosine kinase activity	biological_process	11
ENSG00000154096	THY1	GO:0070571	negative regulation of neuron projection regeneration	biological_process	11
ENSG00000154096	THY1	GO:2000298	regulation of Rho-dependent protein serine/threonine kinase activity	biological_process	11
ENSG00000154096	THY1	GO:0034116	positive regulation of heterotypic cell-cell adhesion	biological_process	11
ENSG00000154096	THY1	GO:0001952	regulation of cell-matrix adhesion	biological_process	11
ENSG00000154096	THY1	GO:0002693	positive regulation of cellular extravasation	biological_process	11
ENSG00000154114	TBCEL	GO:0006457	protein folding	biological_process	11
ENSG00000154114	TBCEL	GO:0000226	microtubule cytoskeleton organization	biological_process	11
ENSG00000154114	TBCEL	GO:0007021	tubulin complex assembly	biological_process	11
ENSG00000154114	TBCEL	GO:0007023	post-chaperonin tubulin folding pathway	biological_process	11
ENSG00000160584	SIK3	GO:0006468	protein phosphorylation	biological_process	11
ENSG00000160584	SIK3	GO:0016310	phosphorylation	biological_process	11
ENSG00000160584	SIK3	GO:0000226	microtubule cytoskeleton organization	biological_process	11
ENSG00000160584	SIK3	GO:0035556	intracellular signal transduction	biological_process	11
ENSG00000160584	SIK3	GO:1904263	positive regulation of TORC1 signaling	biological_process	11
ENSG00000160584	SIK3	GO:1904515	positive regulation of TORC2 signaling	biological_process	11
ENSG00000160588	MPZL3	GO:0007155	cell adhesion	biological_process	11
ENSG00000160588	MPZL3	GO:0030198	extracellular matrix organization	biological_process	11
ENSG00000160588	MPZL3	GO:0042633	hair cycle	biological_process	11
ENSG00000160593	JAML	GO:0007155	cell adhesion	biological_process	11
ENSG00000160593	JAML	GO:0002376	immune system process	biological_process	11
ENSG00000160593	JAML	GO:0030593	neutrophil chemotaxis	biological_process	11
ENSG00000160593	JAML	GO:0046629	gamma-delta T cell activation	biological_process	11
ENSG00000160593	JAML	GO:0050900	leukocyte migration	biological_process	11
ENSG00000160593	JAML	GO:0060054	positive regulation of epithelial cell proliferation involved in wound healing	biological_process	11
ENSG00000160593	JAML	GO:0007157	heterophilic cell-cell adhesion via plasma membrane cell adhesion molecules	biological_process	11
ENSG00000160593	JAML	GO:0072672	neutrophil extravasation	biological_process	11
ENSG00000160593	JAML	GO:0035696	monocyte extravasation	biological_process	11
ENSG00000160613	PCSK7	GO:0006508	proteolysis	biological_process	11
ENSG00000160613	PCSK7	GO:0016485	protein processing	biological_process	11
ENSG00000160613	PCSK7	GO:0016486	peptide hormone processing	biological_process	11
ENSG00000160654	CD3G	GO:0007166	cell surface receptor signaling pathway	biological_process	11
ENSG00000160654	CD3G	GO:0002250	adaptive immune response	biological_process	11
ENSG00000160654	CD3G	GO:0015031	protein transport	biological_process	11
ENSG00000160654	CD3G	GO:0002376	immune system process	biological_process	11
ENSG00000160654	CD3G	GO:0007163	establishment or maintenance of cell polarity	biological_process	11
ENSG00000160654	CD3G	GO:0042110	T cell activation	biological_process	11
ENSG00000160654	CD3G	GO:0065003	protein-containing complex assembly	biological_process	11
ENSG00000160654	CD3G	GO:0050852	T cell receptor signaling pathway	biological_process	11
ENSG00000160654	CD3G	GO:0045059	positive thymic T cell selection	biological_process	11
ENSG00000160654	CD3G	GO:0046631	alpha-beta T cell activation	biological_process	11
ENSG00000160654	CD3G	GO:0046629	gamma-delta T cell activation	biological_process	11
ENSG00000160654	CD3G	GO:0070228	regulation of lymphocyte apoptotic process	biological_process	11
ENSG00000160683	CXCR5	GO:0007165	signal transduction	biological_process	11
ENSG00000160683	CXCR5	GO:0007186	G protein-coupled receptor signaling pathway	biological_process	11
ENSG00000160683	CXCR5	GO:0006955	immune response	biological_process	11
ENSG00000160683	CXCR5	GO:0006935	chemotaxis	biological_process	11
ENSG00000160683	CXCR5	GO:0070098	chemokine-mediated signaling pathway	biological_process	11
ENSG00000160683	CXCR5	GO:0042113	B cell activation	biological_process	11
ENSG00000160683	CXCR5	GO:0030595	leukocyte chemotaxis	biological_process	11
ENSG00000160683	CXCR5	GO:0048535	lymph node development	biological_process	11
ENSG00000160683	CXCR5	GO:0007204	positive regulation of cytosolic calcium ion concentration	biological_process	11
ENSG00000160683	CXCR5	GO:0019722	calcium-mediated signaling	biological_process	11
ENSG00000160683	CXCR5	GO:0060326	cell chemotaxis	biological_process	11
ENSG00000160683	CXCR5	GO:0032467	positive regulation of cytokinesis	biological_process	11
ENSG00000160695	VPS11	GO:0006886	intracellular protein transport	biological_process	11
ENSG00000160695	VPS11	GO:0015031	protein transport	biological_process	11
ENSG00000160695	VPS11	GO:0016192	vesicle-mediated transport	biological_process	11
ENSG00000160695	VPS11	GO:0006914	autophagy	biological_process	11
ENSG00000160695	VPS11	GO:0046907	intracellular transport	biological_process	11
ENSG00000160695	VPS11	GO:1901998	toxin transport	biological_process	11
ENSG00000160703	NLRX1	GO:0002376	immune system process	biological_process	11
ENSG00000160703	NLRX1	GO:0045087	innate immune response	biological_process	11
ENSG00000160703	NLRX1	GO:0035556	intracellular signal transduction	biological_process	11
ENSG00000160703	NLRX1	GO:0043124	negative regulation of I-kappaB kinase/NF-kappaB signaling	biological_process	11
ENSG00000160703	NLRX1	GO:0010936	negative regulation of macrophage cytokine production	biological_process	11
ENSG00000160703	NLRX1	GO:0032688	negative regulation of interferon-beta production	biological_process	11
ENSG00000160703	NLRX1	GO:0032715	negative regulation of interleukin-6 production	biological_process	11
ENSG00000160703	NLRX1	GO:0039536	negative regulation of RIG-I signaling pathway	biological_process	11
ENSG00000160703	NLRX1	GO:0045824	negative regulation of innate immune response	biological_process	11
ENSG00000160703	NLRX1	GO:0050728	negative regulation of inflammatory response	biological_process	11
ENSG00000167257	RNF214	GO:0016567	protein ubiquitination	biological_process	11
ENSG00000167283	ATP5MG	GO:0015986	ATP synthesis coupled proton transport	biological_process	11
ENSG00000167283	ATP5MG	GO:0006811	ion transport	biological_process	11
ENSG00000167283	ATP5MG	GO:1902600	proton transmembrane transport	biological_process	11
ENSG00000167283	ATP5MG	GO:0006754	ATP biosynthetic process	biological_process	11
ENSG00000167283	ATP5MG	GO:0042776	mitochondrial ATP synthesis coupled proton transport	biological_process	11
ENSG00000167286	CD3D	GO:0002376	immune system process	biological_process	11
ENSG00000167286	CD3D	GO:0007166	cell surface receptor signaling pathway	biological_process	11
ENSG00000167286	CD3D	GO:0002250	adaptive immune response	biological_process	11
ENSG00000167286	CD3D	GO:0045059	positive thymic T cell selection	biological_process	11
ENSG00000167286	CD3D	GO:0050852	T cell receptor signaling pathway	biological_process	11
ENSG00000167286	CD3D	GO:0046631	alpha-beta T cell activation	biological_process	11
ENSG00000168092	PAFAH1B2	GO:0006629	lipid metabolic process	biological_process	11
ENSG00000168092	PAFAH1B2	GO:0016042	lipid catabolic process	biological_process	11
ENSG00000168092	PAFAH1B2	GO:0007283	spermatogenesis	biological_process	11
ENSG00000168092	PAFAH1B2	GO:0016239	positive regulation of macroautophagy	biological_process	11
ENSG00000168092	PAFAH1B2	GO:0007420	brain development	biological_process	11
ENSG00000172269	DPAGT1	GO:0006486	protein glycosylation	biological_process	11
ENSG00000172269	DPAGT1	GO:0006487	protein N-linked glycosylation	biological_process	11
ENSG00000172269	DPAGT1	GO:0006488	dolichol-linked oligosaccharide biosynthetic process	biological_process	11
ENSG00000172269	DPAGT1	GO:0006047	UDP-N-acetylglucosamine metabolic process	biological_process	11
ENSG00000172269	DPAGT1	GO:0019348	dolichol metabolic process	biological_process	11
ENSG00000172273	HINFP	GO:0006355	regulation of transcription, DNA-templated	biological_process	11
ENSG00000172273	HINFP	GO:0010468	regulation of gene expression	biological_process	11
ENSG00000172273	HINFP	GO:0006281	DNA repair	biological_process	11
ENSG00000172273	HINFP	GO:0045893	positive regulation of transcription, DNA-templated	biological_process	11
ENSG00000172273	HINFP	GO:0000122	negative regulation of transcription by RNA polymerase II	biological_process	11
ENSG00000172273	HINFP	GO:0001701	in utero embryonic development	biological_process	11
ENSG00000172273	HINFP	GO:0006351	transcription, DNA-templated	biological_process	11
ENSG00000172273	HINFP	GO:0010628	positive regulation of gene expression	biological_process	11
ENSG00000172273	HINFP	GO:0010629	negative regulation of gene expression	biological_process	11
ENSG00000172273	HINFP	GO:0006357	regulation of transcription by RNA polymerase II	biological_process	11
ENSG00000172273	HINFP	GO:0045944	positive regulation of transcription by RNA polymerase II	biological_process	11
ENSG00000172273	HINFP	GO:0045892	negative regulation of transcription, DNA-templated	biological_process	11
ENSG00000172273	HINFP	GO:0048856	anatomical structure development	biological_process	11
ENSG00000172273	HINFP	GO:0000082	G1/S transition of mitotic cell cycle	biological_process	11
ENSG00000172273	HINFP	GO:0000077	DNA damage checkpoint signaling	biological_process	11
ENSG00000172273	HINFP	GO:0000083	regulation of transcription involved in G1/S transition of mitotic cell cycle	biological_process	11
ENSG00000172273	HINFP	GO:0045184	establishment of protein localization	biological_process	11
ENSG00000172273	HINFP	GO:0045445	myoblast differentiation	biological_process	11
ENSG00000172350	ABCG4	GO:0006869	lipid transport	biological_process	11
ENSG00000172350	ABCG4	GO:0055085	transmembrane transport	biological_process	11
ENSG00000172350	ABCG4	GO:0071702	organic substance transport	biological_process	11
ENSG00000172350	ABCG4	GO:0033344	cholesterol efflux	biological_process	11
ENSG00000172350	ABCG4	GO:0042632	cholesterol homeostasis	biological_process	11
ENSG00000172350	ABCG4	GO:0006355	regulation of transcription, DNA-templated	biological_process	11
ENSG00000172350	ABCG4	GO:0010875	positive regulation of cholesterol efflux	biological_process	11
ENSG00000172350	ABCG4	GO:0015918	sterol transport	biological_process	11
ENSG00000172350	ABCG4	GO:0045542	positive regulation of cholesterol biosynthetic process	biological_process	11
ENSG00000172350	ABCG4	GO:0071403	cellular response to high density lipoprotein particle stimulus	biological_process	11
ENSG00000172350	ABCG4	GO:1990830	cellular response to leukemia inhibitory factor	biological_process	11
ENSG00000172367	PDZD3	GO:0006811	ion transport	biological_process	11
ENSG00000172367	PDZD3	GO:0007168	receptor guanylyl cyclase signaling pathway	biological_process	11
ENSG00000172367	PDZD3	GO:0031283	negative regulation of guanylate cyclase activity	biological_process	11
ENSG00000172367	PDZD3	GO:0006833	water transport	biological_process	11
ENSG00000172367	PDZD3	GO:0072659	protein localization to plasma membrane	biological_process	11
ENSG00000172367	PDZD3	GO:0009636	response to toxic substance	biological_process	11
ENSG00000172367	PDZD3	GO:0010754	negative regulation of cGMP-mediated signaling	biological_process	11
ENSG00000172375	C2CD2L	GO:0006869	lipid transport	biological_process	11
ENSG00000172375	C2CD2L	GO:0120009	intermembrane lipid transfer	biological_process	11
ENSG00000172375	C2CD2L	GO:0035774	positive regulation of insulin secretion involved in cellular response to glucose stimulus	biological_process	11
ENSG00000172375	C2CD2L	GO:0015914	phospholipid transport	biological_process	11
ENSG00000172425	TTC36	GO:0060271	cilium assembly	biological_process	11
ENSG00000172425	TTC36	GO:0006570	tyrosine metabolic process	biological_process	11
ENSG00000172425	TTC36	GO:0007613	memory	biological_process	11
ENSG00000172425	TTC36	GO:0008542	visual learning	biological_process	11
ENSG00000172425	TTC36	GO:0010801	negative regulation of peptidyl-threonine phosphorylation	biological_process	11
ENSG00000172425	TTC36	GO:0021954	central nervous system neuron development	biological_process	11
ENSG00000172425	TTC36	GO:0032091	negative regulation of protein binding	biological_process	11
ENSG00000172425	TTC36	GO:0032435	negative regulation of proteasomal ubiquitin-dependent protein catabolic process	biological_process	11
ENSG00000172425	TTC36	GO:1902915	negative regulation of protein polyubiquitination	biological_process	11
ENSG00000173456	RNF26	GO:0016567	protein ubiquitination	biological_process	11
ENSG00000173456	RNF26	GO:0006511	ubiquitin-dependent protein catabolic process	biological_process	11
ENSG00000173456	RNF26	GO:0070979	protein K11-linked ubiquitination	biological_process	11
ENSG00000173456	RNF26	GO:0007032	endosome organization	biological_process	11
ENSG00000173456	RNF26	GO:0050687	negative regulation of defense response to virus	biological_process	11
ENSG00000173456	RNF26	GO:0032479	regulation of type I interferon production	biological_process	11
ENSG00000173456	RNF26	GO:1905719	protein localization to perinuclear region of cytoplasm	biological_process	11
ENSG00000176302	FOXR1	GO:0006355	regulation of transcription, DNA-templated	biological_process	11
ENSG00000176302	FOXR1	GO:0006357	regulation of transcription by RNA polymerase II	biological_process	11
ENSG00000177098	SCN4B	GO:0006811	ion transport	biological_process	11
ENSG00000177098	SCN4B	GO:0034765	regulation of ion transmembrane transport	biological_process	11
ENSG00000177098	SCN4B	GO:0006814	sodium ion transport	biological_process	11
ENSG00000177098	SCN4B	GO:0035725	sodium ion transmembrane transport	biological_process	11
ENSG00000177098	SCN4B	GO:0051649	establishment of localization in cell	biological_process	11
ENSG00000177098	SCN4B	GO:2000649	regulation of sodium ion transmembrane transporter activity	biological_process	11
ENSG00000177098	SCN4B	GO:0060048	cardiac muscle contraction	biological_process	11
ENSG00000177098	SCN4B	GO:0086002	cardiac muscle cell action potential involved in contraction	biological_process	11
ENSG00000177098	SCN4B	GO:0086016	AV node cell action potential	biological_process	11
ENSG00000177098	SCN4B	GO:0086091	regulation of heart rate by cardiac conduction	biological_process	11
ENSG00000177098	SCN4B	GO:0086012	membrane depolarization during cardiac muscle cell action potential	biological_process	11
ENSG00000177098	SCN4B	GO:0060307	regulation of ventricular cardiac muscle cell membrane repolarization	biological_process	11
ENSG00000177098	SCN4B	GO:0010765	positive regulation of sodium ion transport	biological_process	11
ENSG00000177103	DSCAML1	GO:0007155	cell adhesion	biological_process	11
ENSG00000177103	DSCAML1	GO:0007399	nervous system development	biological_process	11
ENSG00000177103	DSCAML1	GO:0007417	central nervous system development	biological_process	11
ENSG00000177103	DSCAML1	GO:0007409	axonogenesis	biological_process	11
ENSG00000177103	DSCAML1	GO:0007420	brain development	biological_process	11
ENSG00000177103	DSCAML1	GO:0001709	cell fate determination	biological_process	11
ENSG00000177103	DSCAML1	GO:0007156	homophilic cell adhesion via plasma membrane adhesion molecules	biological_process	11
ENSG00000177103	DSCAML1	GO:0007411	axon guidance	biological_process	11
ENSG00000177103	DSCAML1	GO:0070593	dendrite self-avoidance	biological_process	11
ENSG00000177103	DSCAML1	GO:0009953	dorsal/ventral pattern formation	biological_process	11
ENSG00000177103	DSCAML1	GO:0048704	embryonic skeletal system morphogenesis	biological_process	11
ENSG00000186166	CENATAC	GO:0042176	regulation of protein catabolic process	biological_process	11
ENSG00000186166	CENATAC	GO:0010826	negative regulation of centrosome duplication	biological_process	11
ENSG00000186174	BCL9L	GO:0060070	canonical Wnt signaling pathway	biological_process	11
ENSG00000186174	BCL9L	GO:0045944	positive regulation of transcription by RNA polymerase II	biological_process	11
ENSG00000186174	BCL9L	GO:0030512	negative regulation of transforming growth factor beta receptor signaling pathway	biological_process	11
ENSG00000186174	BCL9L	GO:0010718	positive regulation of epithelial to mesenchymal transition	biological_process	11
ENSG00000186174	BCL9L	GO:0022604	regulation of cell morphogenesis	biological_process	11
ENSG00000186174	BCL9L	GO:0006366	transcription by RNA polymerase II	biological_process	11
ENSG00000186174	BCL9L	GO:0035019	somatic stem cell population maintenance	biological_process	11
ENSG00000186174	BCL9L	GO:0035914	skeletal muscle cell differentiation	biological_process	11
ENSG00000186174	BCL9L	GO:0045445	myoblast differentiation	biological_process	11
ENSG00000186174	BCL9L	GO:0045893	positive regulation of transcription, DNA-templated	biological_process	11
ENSG00000186318	BACE1	GO:0006508	proteolysis	biological_process	11
ENSG00000186318	BACE1	GO:0006509	membrane protein ectodomain proteolysis	biological_process	11
ENSG00000186318	BACE1	GO:0009314	response to radiation	biological_process	11
ENSG00000186318	BACE1	GO:0010288	response to lead ion	biological_process	11
ENSG00000186318	BACE1	GO:0042987	amyloid precursor protein catabolic process	biological_process	11
ENSG00000186318	BACE1	GO:0050435	amyloid-beta metabolic process	biological_process	11
ENSG00000186318	BACE1	GO:0050804	modulation of chemical synaptic transmission	biological_process	11
ENSG00000186318	BACE1	GO:0050966	detection of mechanical stimulus involved in sensory perception of pain	biological_process	11
ENSG00000186318	BACE1	GO:0060134	prepulse inhibition	biological_process	11
ENSG00000186318	BACE1	GO:0071280	cellular response to copper ion	biological_process	11
ENSG00000186318	BACE1	GO:0071287	cellular response to manganese ion	biological_process	11
ENSG00000186318	BACE1	GO:1904646	cellular response to amyloid-beta	biological_process	11
ENSG00000186318	BACE1	GO:2000300	regulation of synaptic vesicle exocytosis	biological_process	11
ENSG00000186318	BACE1	GO:0016485	protein processing	biological_process	11
ENSG00000186318	BACE1	GO:1990000	amyloid fibril formation	biological_process	11
ENSG00000186318	BACE1	GO:0043525	positive regulation of neuron apoptotic process	biological_process	11
ENSG00000186318	BACE1	GO:0034205	amyloid-beta formation	biological_process	11
ENSG00000188486	H2AX	GO:0007049	cell cycle	biological_process	11
ENSG00000188486	H2AX	GO:0006334	nucleosome assembly	biological_process	11
ENSG00000188486	H2AX	GO:0006281	DNA repair	biological_process	11
ENSG00000188486	H2AX	GO:0006974	cellular response to DNA damage stimulus	biological_process	11
ENSG00000188486	H2AX	GO:0006310	DNA recombination	biological_process	11
ENSG00000188486	H2AX	GO:0006302	double-strand break repair	biological_process	11
ENSG00000188486	H2AX	GO:0051321	meiotic cell cycle	biological_process	11
ENSG00000188486	H2AX	GO:0010212	response to ionizing radiation	biological_process	11
ENSG00000188486	H2AX	GO:0045739	positive regulation of DNA repair	biological_process	11
ENSG00000188486	H2AX	GO:0000077	DNA damage checkpoint signaling	biological_process	11
ENSG00000188486	H2AX	GO:0000724	double-strand break repair via homologous recombination	biological_process	11
ENSG00000188486	H2AX	GO:0007283	spermatogenesis	biological_process	11
ENSG00000188486	H2AX	GO:0021987	cerebral cortex development	biological_process	11
ENSG00000188486	H2AX	GO:0071480	cellular response to gamma radiation	biological_process	11
ENSG00000188486	H2AX	GO:0090398	cellular senescence	biological_process	11
ENSG00000196655	TRAPPC4	GO:0016192	vesicle-mediated transport	biological_process	11
ENSG00000196655	TRAPPC4	GO:0006888	endoplasmic reticulum to Golgi vesicle-mediated transport	biological_process	11
ENSG00000196655	TRAPPC4	GO:0006914	autophagy	biological_process	11
ENSG00000196655	TRAPPC4	GO:0006901	vesicle coating	biological_process	11
ENSG00000196655	TRAPPC4	GO:0099022	vesicle tethering	biological_process	11
ENSG00000196655	TRAPPC4	GO:0016358	dendrite development	biological_process	11
ENSG00000196655	TRAPPC4	GO:0048208	COPII vesicle coating	biological_process	11
ENSG00000196914	ARHGEF12	GO:0007186	G protein-coupled receptor signaling pathway	biological_process	11
ENSG00000196914	ARHGEF12	GO:0035556	intracellular signal transduction	biological_process	11
ENSG00000196914	ARHGEF12	GO:0050790	regulation of catalytic activity	biological_process	11
ENSG00000196914	ARHGEF12	GO:0051056	regulation of small GTPase mediated signal transduction	biological_process	11
ENSG00000196914	ARHGEF12	GO:0007266	Rho protein signal transduction	biological_process	11
ENSG00000198851	CD3E	GO:0002376	immune system process	biological_process	11
ENSG00000198851	CD3E	GO:0042981	regulation of apoptotic process	biological_process	11
ENSG00000198851	CD3E	GO:0007166	cell surface receptor signaling pathway	biological_process	11
ENSG00000198851	CD3E	GO:0010629	negative regulation of gene expression	biological_process	11
ENSG00000198851	CD3E	GO:0002250	adaptive immune response	biological_process	11
ENSG00000198851	CD3E	GO:0010628	positive regulation of gene expression	biological_process	11
ENSG00000198851	CD3E	GO:0042102	positive regulation of T cell proliferation	biological_process	11
ENSG00000198851	CD3E	GO:0007186	G protein-coupled receptor signaling pathway	biological_process	11
ENSG00000198851	CD3E	GO:0042110	T cell activation	biological_process	11
ENSG00000198851	CD3E	GO:0065003	protein-containing complex assembly	biological_process	11
ENSG00000198851	CD3E	GO:0007169	transmembrane receptor protein tyrosine kinase signaling pathway	biological_process	11
ENSG00000198851	CD3E	GO:0001954	positive regulation of cell-matrix adhesion	biological_process	11
ENSG00000198851	CD3E	GO:0033634	positive regulation of cell-cell adhesion mediated by integrin	biological_process	11
ENSG00000198851	CD3E	GO:0050852	T cell receptor signaling pathway	biological_process	11
ENSG00000198851	CD3E	GO:0045059	positive thymic T cell selection	biological_process	11
ENSG00000198851	CD3E	GO:0046631	alpha-beta T cell activation	biological_process	11
ENSG00000198851	CD3E	GO:0002669	positive regulation of T cell anergy	biological_process	11
ENSG00000198851	CD3E	GO:0002870	T cell anergy	biological_process	11
ENSG00000198851	CD3E	GO:0007172	signal complex assembly	biological_process	11
ENSG00000198851	CD3E	GO:0007224	smoothened signaling pathway	biological_process	11
ENSG00000198851	CD3E	GO:0016358	dendrite development	biological_process	11
ENSG00000198851	CD3E	GO:0018108	peptidyl-tyrosine phosphorylation	biological_process	11
ENSG00000198851	CD3E	GO:0019722	calcium-mediated signaling	biological_process	11
ENSG00000198851	CD3E	GO:0021549	cerebellum development	biological_process	11
ENSG00000198851	CD3E	GO:0031295	T cell costimulation	biological_process	11
ENSG00000198851	CD3E	GO:0032729	positive regulation of interferon-gamma production	biological_process	11
ENSG00000198851	CD3E	GO:0032743	positive regulation of interleukin-2 production	biological_process	11
ENSG00000198851	CD3E	GO:0032753	positive regulation of interleukin-4 production	biological_process	11
ENSG00000198851	CD3E	GO:0035739	CD4-positive, alpha-beta T cell proliferation	biological_process	11
ENSG00000198851	CD3E	GO:0042098	T cell proliferation	biological_process	11
ENSG00000198851	CD3E	GO:0045060	negative thymic T cell selection	biological_process	11
ENSG00000198851	CD3E	GO:0045879	negative regulation of smoothened signaling pathway	biological_process	11
ENSG00000198851	CD3E	GO:0046629	gamma-delta T cell activation	biological_process	11
ENSG00000198851	CD3E	GO:0046649	lymphocyte activation	biological_process	11
ENSG00000198851	CD3E	GO:0050731	positive regulation of peptidyl-tyrosine phosphorylation	biological_process	11
ENSG00000198851	CD3E	GO:0050850	positive regulation of calcium-mediated signaling	biological_process	11
ENSG00000198851	CD3E	GO:0050870	positive regulation of T cell activation	biological_process	11
ENSG00000198851	CD3E	GO:0097190	apoptotic signaling pathway	biological_process	11
ENSG00000198851	CD3E	GO:2000563	positive regulation of CD4-positive, alpha-beta T cell proliferation	biological_process	11
ENSG00000223953	C1QTNF5	GO:0009306	protein secretion	biological_process	11
ENSG00000223953	C1QTNF5	GO:0048839	inner ear development	biological_process	11
ENSG00000255245	FXYD6-FXYD2	GO:0006811	ion transport	biological_process	11
ENSG00000255245	FXYD6-FXYD2	GO:0043269	regulation of ion transport	biological_process	11
ENSG00000256269	HMBS	GO:0033014	tetrapyrrole biosynthetic process	biological_process	11
ENSG00000256269	HMBS	GO:0006779	porphyrin-containing compound biosynthetic process	biological_process	11
ENSG00000256269	HMBS	GO:0006782	protoporphyrinogen IX biosynthetic process	biological_process	11
ENSG00000256269	HMBS	GO:0006783	heme biosynthetic process	biological_process	11
ENSG00000256269	HMBS	GO:0018160	peptidyl-pyrromethane cofactor linkage	biological_process	11
ENSG00000073910	FRY	GO:0000902	cell morphogenesis	biological_process	13
ENSG00000073910	FRY	GO:0043086	negative regulation of catalytic activity	biological_process	13
ENSG00000073910	FRY	GO:0031175	neuron projection development	biological_process	13
ENSG00000073910	FRY	GO:1904428	negative regulation of tubulin deacetylation	biological_process	13
ENSG00000083642	PDS5B	GO:0007049	cell cycle	biological_process	13
ENSG00000083642	PDS5B	GO:0051301	cell division	biological_process	13
ENSG00000083642	PDS5B	GO:0008285	negative regulation of cell population proliferation	biological_process	13
ENSG00000083642	PDS5B	GO:0007064	mitotic sister chromatid cohesion	biological_process	13
ENSG00000083642	PDS5B	GO:0006281	DNA repair	biological_process	13
ENSG00000083642	PDS5B	GO:0008283	cell population proliferation	biological_process	13
ENSG00000083642	PDS5B	GO:0042127	regulation of cell population proliferation	biological_process	13
ENSG00000102710	SUPT20H	GO:0006355	regulation of transcription, DNA-templated	biological_process	13
ENSG00000102710	SUPT20H	GO:0006914	autophagy	biological_process	13
ENSG00000102710	SUPT20H	GO:0006357	regulation of transcription by RNA polymerase II	biological_process	13
ENSG00000102710	SUPT20H	GO:0007369	gastrulation	biological_process	13
ENSG00000102710	SUPT20H	GO:0006282	regulation of DNA repair	biological_process	13
ENSG00000102710	SUPT20H	GO:0035521	monoubiquitinated histone deubiquitination	biological_process	13
ENSG00000102710	SUPT20H	GO:0035522	monoubiquitinated histone H2A deubiquitination	biological_process	13
ENSG00000102710	SUPT20H	GO:0043966	histone H3 acetylation	biological_process	13
ENSG00000102710	SUPT20H	GO:0045893	positive regulation of transcription, DNA-templated	biological_process	13
ENSG00000102710	SUPT20H	GO:0043484	regulation of RNA splicing	biological_process	13
ENSG00000102755	FLT1	GO:0006468	protein phosphorylation	biological_process	13
ENSG00000102755	FLT1	GO:0016310	phosphorylation	biological_process	13
ENSG00000102755	FLT1	GO:0007169	transmembrane receptor protein tyrosine kinase signaling pathway	biological_process	13
ENSG00000102755	FLT1	GO:0018108	peptidyl-tyrosine phosphorylation	biological_process	13
ENSG00000102755	FLT1	GO:0030154	cell differentiation	biological_process	13
ENSG00000102755	FLT1	GO:0006935	chemotaxis	biological_process	13
ENSG00000102755	FLT1	GO:0001525	angiogenesis	biological_process	13
ENSG00000102755	FLT1	GO:0008284	positive regulation of cell population proliferation	biological_process	13
ENSG00000102755	FLT1	GO:0046777	protein autophosphorylation	biological_process	13
ENSG00000102755	FLT1	GO:0031401	positive regulation of protein modification process	biological_process	13
ENSG00000102755	FLT1	GO:0033674	positive regulation of kinase activity	biological_process	13
ENSG00000102755	FLT1	GO:0038084	vascular endothelial growth factor signaling pathway	biological_process	13
ENSG00000102755	FLT1	GO:0048010	vascular endothelial growth factor receptor signaling pathway	biological_process	13
ENSG00000102755	FLT1	GO:0045766	positive regulation of angiogenesis	biological_process	13
ENSG00000102755	FLT1	GO:0016477	cell migration	biological_process	13
ENSG00000102755	FLT1	GO:0030335	positive regulation of cell migration	biological_process	13
ENSG00000102755	FLT1	GO:0043410	positive regulation of MAPK cascade	biological_process	13
ENSG00000102755	FLT1	GO:0035924	cellular response to vascular endothelial growth factor stimulus	biological_process	13
ENSG00000102755	FLT1	GO:0002244	hematopoietic progenitor cell differentiation	biological_process	13
ENSG00000102755	FLT1	GO:0014068	positive regulation of phosphatidylinositol 3-kinase signaling	biological_process	13
ENSG00000102755	FLT1	GO:0048514	blood vessel morphogenesis	biological_process	13
ENSG00000102755	FLT1	GO:0043406	positive regulation of MAP kinase activity	biological_process	13
ENSG00000102755	FLT1	GO:0010863	positive regulation of phospholipase C activity	biological_process	13
ENSG00000102755	FLT1	GO:0043552	positive regulation of phosphatidylinositol 3-kinase activity	biological_process	13
ENSG00000102755	FLT1	GO:0002548	monocyte chemotaxis	biological_process	13
ENSG00000102755	FLT1	GO:1990384	hyaloid vascular plexus regression	biological_process	13
ENSG00000102755	FLT1	GO:1905563	negative regulation of vascular endothelial cell proliferation	biological_process	13
ENSG00000102755	FLT1	GO:0036323	vascular endothelial growth factor receptor-1 signaling pathway	biological_process	13
ENSG00000102755	FLT1	GO:0048598	embryonic morphogenesis	biological_process	13
ENSG00000102781	KATNAL1	GO:0007049	cell cycle	biological_process	13
ENSG00000102781	KATNAL1	GO:0051301	cell division	biological_process	13
ENSG00000102781	KATNAL1	GO:0007283	spermatogenesis	biological_process	13
ENSG00000102781	KATNAL1	GO:0051013	microtubule severing	biological_process	13
ENSG00000102781	KATNAL1	GO:0031122	cytoplasmic microtubule organization	biological_process	13
ENSG00000102802	MEDAG	GO:0045600	positive regulation of fat cell differentiation	biological_process	13
ENSG00000120669	SOHLH2	GO:0006355	regulation of transcription, DNA-templated	biological_process	13
ENSG00000120669	SOHLH2	GO:0030154	cell differentiation	biological_process	13
ENSG00000120669	SOHLH2	GO:0007283	spermatogenesis	biological_process	13
ENSG00000120669	SOHLH2	GO:0006357	regulation of transcription by RNA polymerase II	biological_process	13
ENSG00000120669	SOHLH2	GO:0048477	oogenesis	biological_process	13
ENSG00000120669	SOHLH2	GO:0009994	oocyte differentiation	biological_process	13
ENSG00000120693	SMAD9	GO:0006355	regulation of transcription, DNA-templated	biological_process	13
ENSG00000120693	SMAD9	GO:0007179	transforming growth factor beta receptor signaling pathway	biological_process	13
ENSG00000120693	SMAD9	GO:0030154	cell differentiation	biological_process	13
ENSG00000120693	SMAD9	GO:0009653	anatomical structure morphogenesis	biological_process	13
ENSG00000120693	SMAD9	GO:0030509	BMP signaling pathway	biological_process	13
ENSG00000120693	SMAD9	GO:0060395	SMAD protein signal transduction	biological_process	13
ENSG00000120693	SMAD9	GO:0071773	cellular response to BMP stimulus	biological_process	13
ENSG00000120693	SMAD9	GO:1901522	positive regulation of transcription from RNA polymerase II promoter involved in cellular response to chemical stimulus	biological_process	13
ENSG00000120694	HSPH1	GO:0051085	chaperone cofactor-dependent protein refolding	biological_process	13
ENSG00000120694	HSPH1	GO:0006457	protein folding	biological_process	13
ENSG00000120694	HSPH1	GO:0006986	response to unfolded protein	biological_process	13
ENSG00000120694	HSPH1	GO:0051135	positive regulation of NK T cell activation	biological_process	13
ENSG00000120694	HSPH1	GO:0045345	positive regulation of MHC class I biosynthetic process	biological_process	13
ENSG00000120697	ALG5	GO:0006486	protein glycosylation	biological_process	13
ENSG00000120697	ALG5	GO:0006487	protein N-linked glycosylation	biological_process	13
ENSG00000120697	ALG5	GO:0018279	protein N-linked glycosylation via asparagine	biological_process	13
ENSG00000120697	ALG5	GO:0007368	determination of left/right symmetry	biological_process	13
ENSG00000120699	EXOSC8	GO:0006396	RNA processing	biological_process	13
ENSG00000120699	EXOSC8	GO:0006401	RNA catabolic process	biological_process	13
ENSG00000120699	EXOSC8	GO:0006364	rRNA processing	biological_process	13
ENSG00000120699	EXOSC8	GO:0000467	exonucleolytic trimming to generate mature 3'-end of 5.8S rRNA from tricistronic rRNA transcript (SSU-rRNA, 5.8S rRNA, LSU-rRNA)	biological_process	13
ENSG00000120699	EXOSC8	GO:0071028	nuclear mRNA surveillance	biological_process	13
ENSG00000120699	EXOSC8	GO:0016075	rRNA catabolic process	biological_process	13
ENSG00000120699	EXOSC8	GO:0071035	nuclear polyadenylation-dependent rRNA catabolic process	biological_process	13
ENSG00000120699	EXOSC8	GO:0071038	nuclear polyadenylation-dependent tRNA catabolic process	biological_process	13
ENSG00000120699	EXOSC8	GO:0034427	nuclear-transcribed mRNA catabolic process, exonucleolytic, 3'-5'	biological_process	13
ENSG00000120699	EXOSC8	GO:0034473	U1 snRNA 3'-end processing	biological_process	13
ENSG00000120699	EXOSC8	GO:0034475	U4 snRNA 3'-end processing	biological_process	13
ENSG00000120699	EXOSC8	GO:0034476	U5 snRNA 3'-end processing	biological_process	13
ENSG00000120699	EXOSC8	GO:0043928	exonucleolytic catabolism of deadenylated mRNA	biological_process	13
ENSG00000120699	EXOSC8	GO:0071042	nuclear polyadenylation-dependent mRNA catabolic process	biological_process	13
ENSG00000122025	FLT3	GO:0006468	protein phosphorylation	biological_process	13
ENSG00000122025	FLT3	GO:0016310	phosphorylation	biological_process	13
ENSG00000122025	FLT3	GO:0007169	transmembrane receptor protein tyrosine kinase signaling pathway	biological_process	13
ENSG00000122025	FLT3	GO:0071345	cellular response to cytokine stimulus	biological_process	13
ENSG00000122025	FLT3	GO:0030154	cell differentiation	biological_process	13
ENSG00000122025	FLT3	GO:0042981	regulation of apoptotic process	biological_process	13
ENSG00000122025	FLT3	GO:0048584	positive regulation of response to stimulus	biological_process	13
ENSG00000122025	FLT3	GO:0019221	cytokine-mediated signaling pathway	biological_process	13
ENSG00000122025	FLT3	GO:0008284	positive regulation of cell population proliferation	biological_process	13
ENSG00000122025	FLT3	GO:0042127	regulation of cell population proliferation	biological_process	13
ENSG00000122025	FLT3	GO:0046777	protein autophosphorylation	biological_process	13
ENSG00000122025	FLT3	GO:0031401	positive regulation of protein modification process	biological_process	13
ENSG00000122025	FLT3	GO:0033674	positive regulation of kinase activity	biological_process	13
ENSG00000122025	FLT3	GO:0038084	vascular endothelial growth factor signaling pathway	biological_process	13
ENSG00000122025	FLT3	GO:0043410	positive regulation of MAPK cascade	biological_process	13
ENSG00000122025	FLT3	GO:0030097	hemopoiesis	biological_process	13
ENSG00000122025	FLT3	GO:0014068	positive regulation of phosphatidylinositol 3-kinase signaling	biological_process	13
ENSG00000122025	FLT3	GO:0042531	positive regulation of tyrosine phosphorylation of STAT protein	biological_process	13
ENSG00000122025	FLT3	GO:0043406	positive regulation of MAP kinase activity	biological_process	13
ENSG00000122025	FLT3	GO:0097028	dendritic cell differentiation	biological_process	13
ENSG00000122025	FLT3	GO:0030183	B cell differentiation	biological_process	13
ENSG00000122025	FLT3	GO:0018108	peptidyl-tyrosine phosphorylation	biological_process	13
ENSG00000122025	FLT3	GO:0043552	positive regulation of phosphatidylinositol 3-kinase activity	biological_process	13
ENSG00000122025	FLT3	GO:0035726	common myeloid progenitor cell proliferation	biological_process	13
ENSG00000122025	FLT3	GO:0001776	leukocyte homeostasis	biological_process	13
ENSG00000122025	FLT3	GO:0002318	myeloid progenitor cell differentiation	biological_process	13
ENSG00000122025	FLT3	GO:0002328	pro-B cell differentiation	biological_process	13
ENSG00000122025	FLT3	GO:0010243	response to organonitrogen compound	biological_process	13
ENSG00000122025	FLT3	GO:0031100	animal organ regeneration	biological_process	13
ENSG00000122025	FLT3	GO:0046651	lymphocyte proliferation	biological_process	13
ENSG00000122025	FLT3	GO:0071385	cellular response to glucocorticoid stimulus	biological_process	13
ENSG00000122026	RPL21	GO:0006412	translation	biological_process	13
ENSG00000122026	RPL21	GO:0002181	cytoplasmic translation	biological_process	13
ENSG00000122033	MTIF3	GO:0006412	translation	biological_process	13
ENSG00000122033	MTIF3	GO:0006413	translational initiation	biological_process	13
ENSG00000122033	MTIF3	GO:0032790	ribosome disassembly	biological_process	13
ENSG00000122033	MTIF3	GO:0070124	mitochondrial translational initiation	biological_process	13
ENSG00000122034	GTF3A	GO:0042254	ribosome biogenesis	biological_process	13
ENSG00000122034	GTF3A	GO:0042273	ribosomal large subunit biogenesis	biological_process	13
ENSG00000122034	GTF3A	GO:0009303	rRNA transcription	biological_process	13
ENSG00000122034	GTF3A	GO:0006383	transcription by RNA polymerase III	biological_process	13
ENSG00000122035	RASL11A	GO:0045943	positive regulation of transcription by RNA polymerase I	biological_process	13
ENSG00000132952	USPL1	GO:0006508	proteolysis	biological_process	13
ENSG00000132952	USPL1	GO:0030576	Cajal body organization	biological_process	13
ENSG00000132952	USPL1	GO:0016926	protein desumoylation	biological_process	13
ENSG00000132952	USPL1	GO:0008283	cell population proliferation	biological_process	13
ENSG00000132952	USPL1	GO:0009301	snRNA transcription	biological_process	13
ENSG00000132963	POMP	GO:0043248	proteasome assembly	biological_process	13
ENSG00000132965	ALOX5AP	GO:0050790	regulation of catalytic activity	biological_process	13
ENSG00000132965	ALOX5AP	GO:0098869	cellular oxidant detoxification	biological_process	13
ENSG00000132965	ALOX5AP	GO:0006691	leukotriene metabolic process	biological_process	13
ENSG00000132965	ALOX5AP	GO:0019370	leukotriene biosynthetic process	biological_process	13
ENSG00000132965	ALOX5AP	GO:0071277	cellular response to calcium ion	biological_process	13
ENSG00000132965	ALOX5AP	GO:0070207	protein homotrimerization	biological_process	13
ENSG00000132965	ALOX5AP	GO:0002540	leukotriene production involved in inflammatory response	biological_process	13
ENSG00000132965	ALOX5AP	GO:0002675	positive regulation of acute inflammatory response	biological_process	13
ENSG00000132965	ALOX5AP	GO:0019372	lipoxygenase pathway	biological_process	13
ENSG00000133083	DCLK1	GO:0006468	protein phosphorylation	biological_process	13
ENSG00000133083	DCLK1	GO:0016310	phosphorylation	biological_process	13
ENSG00000133083	DCLK1	GO:0035556	intracellular signal transduction	biological_process	13
ENSG00000133083	DCLK1	GO:0030154	cell differentiation	biological_process	13
ENSG00000133083	DCLK1	GO:0007399	nervous system development	biological_process	13
ENSG00000133083	DCLK1	GO:0009615	response to virus	biological_process	13
ENSG00000133083	DCLK1	GO:0016197	endosomal transport	biological_process	13
ENSG00000133083	DCLK1	GO:0048812	neuron projection morphogenesis	biological_process	13
ENSG00000133083	DCLK1	GO:0007417	central nervous system development	biological_process	13
ENSG00000133083	DCLK1	GO:0001764	neuron migration	biological_process	13
ENSG00000133083	DCLK1	GO:0007409	axonogenesis	biological_process	13
ENSG00000133083	DCLK1	GO:0007420	brain development	biological_process	13
ENSG00000133083	DCLK1	GO:0018105	peptidyl-serine phosphorylation	biological_process	13
ENSG00000133083	DCLK1	GO:0021952	central nervous system projection neuron axonogenesis	biological_process	13
ENSG00000133083	DCLK1	GO:0030900	forebrain development	biological_process	13
ENSG00000133083	DCLK1	GO:0034504	protein localization to nucleus	biological_process	13
ENSG00000133083	DCLK1	GO:0048675	axon extension	biological_process	13
ENSG00000133083	DCLK1	GO:0048813	dendrite morphogenesis	biological_process	13
ENSG00000133083	DCLK1	GO:1900181	negative regulation of protein localization to nucleus	biological_process	13
ENSG00000133083	DCLK1	GO:0035082	axoneme assembly	biological_process	13
ENSG00000133083	DCLK1	GO:0060041	retina development in camera-type eye	biological_process	13
ENSG00000133101	CCNA1	GO:0007049	cell cycle	biological_process	13
ENSG00000133101	CCNA1	GO:0051301	cell division	biological_process	13
ENSG00000133101	CCNA1	GO:0007283	spermatogenesis	biological_process	13
ENSG00000133101	CCNA1	GO:0000079	regulation of cyclin-dependent protein serine/threonine kinase activity	biological_process	13
ENSG00000133101	CCNA1	GO:0044772	mitotic cell cycle phase transition	biological_process	13
ENSG00000133101	CCNA1	GO:0007141	male meiosis I	biological_process	13
ENSG00000133104	SPART	GO:0051301	cell division	biological_process	13
ENSG00000133104	SPART	GO:0030509	BMP signaling pathway	biological_process	13
ENSG00000133104	SPART	GO:0030514	negative regulation of BMP signaling pathway	biological_process	13
ENSG00000133104	SPART	GO:0034389	lipid droplet organization	biological_process	13
ENSG00000133104	SPART	GO:0048669	collateral sprouting in absence of injury	biological_process	13
ENSG00000133104	SPART	GO:0048698	negative regulation of collateral sprouting in absence of injury	biological_process	13
ENSG00000133104	SPART	GO:0050905	neuromuscular process	biological_process	13
ENSG00000133104	SPART	GO:0060612	adipose tissue development	biological_process	13
ENSG00000133104	SPART	GO:0051881	regulation of mitochondrial membrane potential	biological_process	13
ENSG00000133104	SPART	GO:0009838	abscission	biological_process	13
ENSG00000133105	RXFP2	GO:0007165	signal transduction	biological_process	13
ENSG00000133105	RXFP2	GO:0007186	G protein-coupled receptor signaling pathway	biological_process	13
ENSG00000133105	RXFP2	GO:0007189	adenylate cyclase-activating G protein-coupled receptor signaling pathway	biological_process	13
ENSG00000133105	RXFP2	GO:0009755	hormone-mediated signaling pathway	biological_process	13
ENSG00000133105	RXFP2	GO:0007190	activation of adenylate cyclase activity	biological_process	13
ENSG00000133105	RXFP2	GO:0008584	male gonad development	biological_process	13
ENSG00000133111	RFXAP	GO:0006357	regulation of transcription by RNA polymerase II	biological_process	13
ENSG00000133111	RFXAP	GO:0045944	positive regulation of transcription by RNA polymerase II	biological_process	13
ENSG00000133111	RFXAP	GO:0045348	positive regulation of MHC class II biosynthetic process	biological_process	13
ENSG00000133111	RFXAP	GO:0045893	positive regulation of transcription, DNA-templated	biological_process	13
ENSG00000133116	KL	GO:0005975	carbohydrate metabolic process	biological_process	13
ENSG00000133116	KL	GO:0008152	metabolic process	biological_process	13
ENSG00000133116	KL	GO:0008543	fibroblast growth factor receptor signaling pathway	biological_process	13
ENSG00000133116	KL	GO:0008286	insulin receptor signaling pathway	biological_process	13
ENSG00000133116	KL	GO:0007568	aging	biological_process	13
ENSG00000133116	KL	GO:0030501	positive regulation of bone mineralization	biological_process	13
ENSG00000133116	KL	GO:0002526	acute inflammatory response	biological_process	13
ENSG00000133116	KL	GO:0003085	negative regulation of systemic arterial blood pressure	biological_process	13
ENSG00000133116	KL	GO:0006112	energy reserve metabolic process	biological_process	13
ENSG00000133116	KL	GO:0014823	response to activity	biological_process	13
ENSG00000133116	KL	GO:0033280	response to vitamin D	biological_process	13
ENSG00000133116	KL	GO:0042421	norepinephrine biosynthetic process	biological_process	13
ENSG00000133116	KL	GO:0055074	calcium ion homeostasis	biological_process	13
ENSG00000133116	KL	GO:0071774	response to fibroblast growth factor	biological_process	13
ENSG00000133116	KL	GO:0090080	positive regulation of MAPKKK cascade by fibroblast growth factor receptor signaling pathway	biological_process	13
ENSG00000133116	KL	GO:1990776	response to angiotensin	biological_process	13
ENSG00000133119	RFC3	GO:0032508	DNA duplex unwinding	biological_process	13
ENSG00000133119	RFC3	GO:0006260	DNA replication	biological_process	13
ENSG00000133119	RFC3	GO:0006281	DNA repair	biological_process	13
ENSG00000133119	RFC3	GO:0006261	DNA-dependent DNA replication	biological_process	13
ENSG00000133119	RFC3	GO:0046683	response to organophosphorus	biological_process	13
ENSG00000133119	RFC3	GO:0000731	DNA synthesis involved in DNA repair	biological_process	13
ENSG00000133119	RFC3	GO:1900264	positive regulation of DNA-directed DNA polymerase activity	biological_process	13
ENSG00000133119	RFC3	GO:0006271	DNA strand elongation involved in DNA replication	biological_process	13
ENSG00000133121	STARD13	GO:0007165	signal transduction	biological_process	13
ENSG00000133121	STARD13	GO:0050790	regulation of catalytic activity	biological_process	13
ENSG00000133121	STARD13	GO:0035023	regulation of Rho protein signal transduction	biological_process	13
ENSG00000133121	STARD13	GO:0051056	regulation of small GTPase mediated signal transduction	biological_process	13
ENSG00000133121	STARD13	GO:0030036	actin cytoskeleton organization	biological_process	13
ENSG00000133121	STARD13	GO:0043542	endothelial cell migration	biological_process	13
ENSG00000133121	STARD13	GO:0090051	negative regulation of cell migration involved in sprouting angiogenesis	biological_process	13
ENSG00000133121	STARD13	GO:0097498	endothelial tube lumen extension	biological_process	13
ENSG00000139508	SLC46A3	GO:0055085	transmembrane transport	biological_process	13
ENSG00000139508	SLC46A3	GO:0034486	vacuolar transmembrane transport	biological_process	13
ENSG00000139514	SLC7A1	GO:0055085	transmembrane transport	biological_process	13
ENSG00000139514	SLC7A1	GO:0006865	amino acid transport	biological_process	13
ENSG00000139514	SLC7A1	GO:1903826	L-arginine transmembrane transport	biological_process	13
ENSG00000139514	SLC7A1	GO:0150104	transport across blood-brain barrier	biological_process	13
ENSG00000139514	SLC7A1	GO:0089718	amino acid import across plasma membrane	biological_process	13
ENSG00000139514	SLC7A1	GO:0097638	L-arginine import across plasma membrane	biological_process	13
ENSG00000139514	SLC7A1	GO:0042102	positive regulation of T cell proliferation	biological_process	13
ENSG00000139514	SLC7A1	GO:0015807	L-amino acid transport	biological_process	13
ENSG00000139514	SLC7A1	GO:0015819	lysine transport	biological_process	13
ENSG00000139514	SLC7A1	GO:0015822	ornithine transport	biological_process	13
ENSG00000139514	SLC7A1	GO:1903352	L-ornithine transmembrane transport	biological_process	13
ENSG00000139514	SLC7A1	GO:1903401	L-lysine transmembrane transport	biological_process	13
ENSG00000139514	SLC7A1	GO:1903810	L-histidine import across plasma membrane	biological_process	13
ENSG00000139515	PDX1	GO:0006355	regulation of transcription, DNA-templated	biological_process	13
ENSG00000139515	PDX1	GO:0006357	regulation of transcription by RNA polymerase II	biological_process	13
ENSG00000139515	PDX1	GO:0045944	positive regulation of transcription by RNA polymerase II	biological_process	13
ENSG00000139515	PDX1	GO:0006366	transcription by RNA polymerase II	biological_process	13
ENSG00000139515	PDX1	GO:0009887	animal organ morphogenesis	biological_process	13
ENSG00000139515	PDX1	GO:0006091	generation of precursor metabolites and energy	biological_process	13
ENSG00000139515	PDX1	GO:0032024	positive regulation of insulin secretion	biological_process	13
ENSG00000139515	PDX1	GO:0007263	nitric oxide mediated signal transduction	biological_process	13
ENSG00000139515	PDX1	GO:0000122	negative regulation of transcription by RNA polymerase II	biological_process	13
ENSG00000139515	PDX1	GO:0001889	liver development	biological_process	13
ENSG00000139515	PDX1	GO:0003309	type B pancreatic cell differentiation	biological_process	13
ENSG00000139515	PDX1	GO:0006006	glucose metabolic process	biological_process	13
ENSG00000139515	PDX1	GO:0006351	transcription, DNA-templated	biological_process	13
ENSG00000139515	PDX1	GO:0007224	smoothened signaling pathway	biological_process	13
ENSG00000139515	PDX1	GO:0007417	central nervous system development	biological_process	13
ENSG00000139515	PDX1	GO:0008283	cell population proliferation	biological_process	13
ENSG00000139515	PDX1	GO:0008284	positive regulation of cell population proliferation	biological_process	13
ENSG00000139515	PDX1	GO:0008285	negative regulation of cell population proliferation	biological_process	13
ENSG00000139515	PDX1	GO:0009410	response to xenobiotic stimulus	biological_process	13
ENSG00000139515	PDX1	GO:0009611	response to wounding	biological_process	13
ENSG00000139515	PDX1	GO:0009749	response to glucose	biological_process	13
ENSG00000139515	PDX1	GO:0010040	response to iron(II) ion	biological_process	13
ENSG00000139515	PDX1	GO:0010157	response to chlorate	biological_process	13
ENSG00000139515	PDX1	GO:0010468	regulation of gene expression	biological_process	13
ENSG00000139515	PDX1	GO:0010942	positive regulation of cell death	biological_process	13
ENSG00000139515	PDX1	GO:0014070	response to organic cyclic compound	biological_process	13
ENSG00000139515	PDX1	GO:0016331	morphogenesis of embryonic epithelium	biological_process	13
ENSG00000139515	PDX1	GO:0030073	insulin secretion	biological_process	13
ENSG00000139515	PDX1	GO:0030154	cell differentiation	biological_process	13
ENSG00000139515	PDX1	GO:0031016	pancreas development	biological_process	13
ENSG00000139515	PDX1	GO:0031017	exocrine pancreas development	biological_process	13
ENSG00000139515	PDX1	GO:0031018	endocrine pancreas development	biological_process	13
ENSG00000139515	PDX1	GO:0031100	animal organ regeneration	biological_process	13
ENSG00000139515	PDX1	GO:0031667	response to nutrient levels	biological_process	13
ENSG00000139515	PDX1	GO:0033273	response to vitamin	biological_process	13
ENSG00000139515	PDX1	GO:0033993	response to lipid	biological_process	13
ENSG00000139515	PDX1	GO:0034097	response to cytokine	biological_process	13
ENSG00000139515	PDX1	GO:0035094	response to nicotine	biological_process	13
ENSG00000139515	PDX1	GO:0035774	positive regulation of insulin secretion involved in cellular response to glucose stimulus	biological_process	13
ENSG00000139515	PDX1	GO:0035883	enteroendocrine cell differentiation	biological_process	13
ENSG00000139515	PDX1	GO:0042127	regulation of cell population proliferation	biological_process	13
ENSG00000139515	PDX1	GO:0042593	glucose homeostasis	biological_process	13
ENSG00000139515	PDX1	GO:0043201	response to leucine	biological_process	13
ENSG00000139515	PDX1	GO:0043279	response to alkaloid	biological_process	13
ENSG00000139515	PDX1	GO:0043388	positive regulation of DNA binding	biological_process	13
ENSG00000139515	PDX1	GO:0044342	type B pancreatic cell proliferation	biological_process	13
ENSG00000139515	PDX1	GO:0045892	negative regulation of transcription, DNA-templated	biological_process	13
ENSG00000139515	PDX1	GO:0045893	positive regulation of transcription, DNA-templated	biological_process	13
ENSG00000139515	PDX1	GO:0048565	digestive tract development	biological_process	13
ENSG00000139515	PDX1	GO:0048863	stem cell differentiation	biological_process	13
ENSG00000139515	PDX1	GO:0050673	epithelial cell proliferation	biological_process	13
ENSG00000139515	PDX1	GO:0050680	negative regulation of epithelial cell proliferation	biological_process	13
ENSG00000139515	PDX1	GO:0051384	response to glucocorticoid	biological_process	13
ENSG00000139515	PDX1	GO:0051594	detection of glucose	biological_process	13
ENSG00000139515	PDX1	GO:0060290	transdifferentiation	biological_process	13
ENSG00000139515	PDX1	GO:0070059	intrinsic apoptotic signaling pathway in response to endoplasmic reticulum stress	biological_process	13
ENSG00000139515	PDX1	GO:0070542	response to fatty acid	biological_process	13
ENSG00000139515	PDX1	GO:0097050	type B pancreatic cell apoptotic process	biological_process	13
ENSG00000139515	PDX1	GO:1902236	negative regulation of endoplasmic reticulum stress-induced intrinsic apoptotic signaling pathway	biological_process	13
ENSG00000139515	PDX1	GO:1904692	positive regulation of type B pancreatic cell proliferation	biological_process	13
ENSG00000139515	PDX1	GO:2000675	negative regulation of type B pancreatic cell apoptotic process	biological_process	13
ENSG00000139517	LNX2	GO:0016567	protein ubiquitination	biological_process	13
ENSG00000139517	LNX2	GO:0030182	neuron differentiation	biological_process	13
ENSG00000139517	LNX2	GO:0061351	neural precursor cell proliferation	biological_process	13
ENSG00000139618	BRCA2	GO:0007049	cell cycle	biological_process	13
ENSG00000139618	BRCA2	GO:0006281	DNA repair	biological_process	13
ENSG00000139618	BRCA2	GO:0006974	cellular response to DNA damage stimulus	biological_process	13
ENSG00000139618	BRCA2	GO:0050896	response to stimulus	biological_process	13
ENSG00000139618	BRCA2	GO:0043966	histone H3 acetylation	biological_process	13
ENSG00000139618	BRCA2	GO:0006310	DNA recombination	biological_process	13
ENSG00000139618	BRCA2	GO:0045893	positive regulation of transcription, DNA-templated	biological_process	13
ENSG00000139618	BRCA2	GO:0006302	double-strand break repair	biological_process	13
ENSG00000139618	BRCA2	GO:0006289	nucleotide-excision repair	biological_process	13
ENSG00000139618	BRCA2	GO:0000724	double-strand break repair via homologous recombination	biological_process	13
ENSG00000139618	BRCA2	GO:0006355	regulation of transcription, DNA-templated	biological_process	13
ENSG00000139618	BRCA2	GO:0043967	histone H4 acetylation	biological_process	13
ENSG00000139618	BRCA2	GO:0070200	establishment of protein localization to telomere	biological_process	13
ENSG00000139618	BRCA2	GO:0051298	centrosome duplication	biological_process	13
ENSG00000139618	BRCA2	GO:0033600	negative regulation of mammary gland epithelial cell proliferation	biological_process	13
ENSG00000139618	BRCA2	GO:0035518	histone H2A monoubiquitination	biological_process	13
ENSG00000139618	BRCA2	GO:0051865	protein autoubiquitination	biological_process	13
ENSG00000139618	BRCA2	GO:0071479	cellular response to ionizing radiation	biological_process	13
ENSG00000139618	BRCA2	GO:2000001	regulation of DNA damage checkpoint	biological_process	13
ENSG00000139618	BRCA2	GO:1990426	mitotic recombination-dependent replication fork processing	biological_process	13
ENSG00000139618	BRCA2	GO:0000722	telomere maintenance via recombination	biological_process	13
ENSG00000139618	BRCA2	GO:0001556	oocyte maturation	biological_process	13
ENSG00000139618	BRCA2	GO:0001833	inner cell mass cell proliferation	biological_process	13
ENSG00000139618	BRCA2	GO:0006978	DNA damage response, signal transduction by p53 class mediator resulting in transcription of p21 class mediator	biological_process	13
ENSG00000139618	BRCA2	GO:0007141	male meiosis I	biological_process	13
ENSG00000139618	BRCA2	GO:0007283	spermatogenesis	biological_process	13
ENSG00000139618	BRCA2	GO:0007420	brain development	biological_process	13
ENSG00000139618	BRCA2	GO:0008283	cell population proliferation	biological_process	13
ENSG00000139618	BRCA2	GO:0008585	female gonad development	biological_process	13
ENSG00000139618	BRCA2	GO:0008630	intrinsic apoptotic signaling pathway in response to DNA damage	biological_process	13
ENSG00000139618	BRCA2	GO:0010165	response to X-ray	biological_process	13
ENSG00000139618	BRCA2	GO:0010225	response to UV-C	biological_process	13
ENSG00000139618	BRCA2	GO:0010332	response to gamma radiation	biological_process	13
ENSG00000139618	BRCA2	GO:0030097	hemopoiesis	biological_process	13
ENSG00000139618	BRCA2	GO:0032465	regulation of cytokinesis	biological_process	13
ENSG00000139618	BRCA2	GO:0042771	intrinsic apoptotic signaling pathway in response to DNA damage by p53 class mediator	biological_process	13
ENSG00000139618	BRCA2	GO:0043009	chordate embryonic development	biological_process	13
ENSG00000139618	BRCA2	GO:0045931	positive regulation of mitotic cell cycle	biological_process	13
ENSG00000139618	BRCA2	GO:0048478	replication fork protection	biological_process	13
ENSG00000139618	BRCA2	GO:0051276	chromosome organization	biological_process	13
ENSG00000139618	BRCA2	GO:0071425	hematopoietic stem cell proliferation	biological_process	13
ENSG00000139618	BRCA2	GO:0072089	stem cell proliferation	biological_process	13
ENSG00000139618	BRCA2	GO:0090398	cellular senescence	biological_process	13
ENSG00000152484	USP12	GO:0006508	proteolysis	biological_process	13
ENSG00000152484	USP12	GO:0016579	protein deubiquitination	biological_process	13
ENSG00000152484	USP12	GO:0006511	ubiquitin-dependent protein catabolic process	biological_process	13
ENSG00000152520	PAN3	GO:0006397	mRNA processing	biological_process	13
ENSG00000152520	PAN3	GO:0006468	protein phosphorylation	biological_process	13
ENSG00000152520	PAN3	GO:0090503	RNA phosphodiester bond hydrolysis, exonucleolytic	biological_process	13
ENSG00000152520	PAN3	GO:0000288	nuclear-transcribed mRNA catabolic process, deadenylation-dependent decay	biological_process	13
ENSG00000152520	PAN3	GO:0000289	nuclear-transcribed mRNA poly(A) tail shortening	biological_process	13
ENSG00000152520	PAN3	GO:0010606	positive regulation of cytoplasmic mRNA processing body assembly	biological_process	13
ENSG00000165556	CDX2	GO:0006355	regulation of transcription, DNA-templated	biological_process	13
ENSG00000165556	CDX2	GO:0045944	positive regulation of transcription by RNA polymerase II	biological_process	13
ENSG00000165556	CDX2	GO:0006357	regulation of transcription by RNA polymerase II	biological_process	13
ENSG00000165556	CDX2	GO:0030154	cell differentiation	biological_process	13
ENSG00000165556	CDX2	GO:0000122	negative regulation of transcription by RNA polymerase II	biological_process	13
ENSG00000165556	CDX2	GO:0009887	animal organ morphogenesis	biological_process	13
ENSG00000165556	CDX2	GO:0014807	regulation of somitogenesis	biological_process	13
ENSG00000165556	CDX2	GO:0009948	anterior/posterior axis specification	biological_process	13
ENSG00000165556	CDX2	GO:0001568	blood vessel development	biological_process	13
ENSG00000165556	CDX2	GO:0001824	blastocyst development	biological_process	13
ENSG00000165556	CDX2	GO:0001829	trophectodermal cell differentiation	biological_process	13
ENSG00000165556	CDX2	GO:0001890	placenta development	biological_process	13
ENSG00000165556	CDX2	GO:0007389	pattern specification process	biological_process	13
ENSG00000165556	CDX2	GO:0008284	positive regulation of cell population proliferation	biological_process	13
ENSG00000165556	CDX2	GO:0008333	endosome to lysosome transport	biological_process	13
ENSG00000165556	CDX2	GO:0009952	anterior/posterior pattern specification	biological_process	13
ENSG00000165556	CDX2	GO:0035019	somatic stem cell population maintenance	biological_process	13
ENSG00000165556	CDX2	GO:0045197	establishment or maintenance of epithelial cell apical/basal polarity	biological_process	13
ENSG00000165556	CDX2	GO:0045597	positive regulation of cell differentiation	biological_process	13
ENSG00000165556	CDX2	GO:0045893	positive regulation of transcription, DNA-templated	biological_process	13
ENSG00000165556	CDX2	GO:0048863	stem cell differentiation	biological_process	13
ENSG00000165556	CDX2	GO:0060575	intestinal epithelial cell differentiation	biological_process	13
ENSG00000165556	CDX2	GO:0060711	labyrinthine layer development	biological_process	13
ENSG00000165556	CDX2	GO:0007275	multicellular organism development	biological_process	13
ENSG00000169840	GSX1	GO:0006355	regulation of transcription, DNA-templated	biological_process	13
ENSG00000169840	GSX1	GO:0006357	regulation of transcription by RNA polymerase II	biological_process	13
ENSG00000169840	GSX1	GO:0045944	positive regulation of transcription by RNA polymerase II	biological_process	13
ENSG00000169840	GSX1	GO:0007417	central nervous system development	biological_process	13
ENSG00000169840	GSX1	GO:0030182	neuron differentiation	biological_process	13
ENSG00000169840	GSX1	GO:0006366	transcription by RNA polymerase II	biological_process	13
ENSG00000169840	GSX1	GO:0021527	spinal cord association neuron differentiation	biological_process	13
ENSG00000169840	GSX1	GO:0021854	hypothalamus development	biological_process	13
ENSG00000169840	GSX1	GO:0021984	adenohypophysis development	biological_process	13
ENSG00000169840	GSX1	GO:0048663	neuron fate commitment	biological_process	13
ENSG00000172915	NBEA	GO:0008104	protein localization	biological_process	13
ENSG00000172915	NBEA	GO:0061484	hematopoietic stem cell homeostasis	biological_process	13
ENSG00000180138	CSNK1A1L	GO:0006468	protein phosphorylation	biological_process	13
ENSG00000180138	CSNK1A1L	GO:0016310	phosphorylation	biological_process	13
ENSG00000180138	CSNK1A1L	GO:0016055	Wnt signaling pathway	biological_process	13
ENSG00000180138	CSNK1A1L	GO:0007165	signal transduction	biological_process	13
ENSG00000180138	CSNK1A1L	GO:0090090	negative regulation of canonical Wnt signaling pathway	biological_process	13
ENSG00000180138	CSNK1A1L	GO:0018105	peptidyl-serine phosphorylation	biological_process	13
ENSG00000180660	MAB21L1	GO:0001654	eye development	biological_process	13
ENSG00000180660	MAB21L1	GO:0008283	cell population proliferation	biological_process	13
ENSG00000180660	MAB21L1	GO:0008284	positive regulation of cell population proliferation	biological_process	13
ENSG00000180660	MAB21L1	GO:0043010	camera-type eye development	biological_process	13
ENSG00000180660	MAB21L1	GO:0009653	anatomical structure morphogenesis	biological_process	13
ENSG00000183463	URAD	GO:0008150	biological_process	biological_process	13
ENSG00000183463	URAD	GO:0000255	allantoin metabolic process	biological_process	13
ENSG00000183463	URAD	GO:0006144	purine nucleobase metabolic process	biological_process	13
ENSG00000183463	URAD	GO:0019628	urate catabolic process	biological_process	13
ENSG00000186184	POLR1D	GO:0006351	transcription, DNA-templated	biological_process	13
ENSG00000187676	B3GLCT	GO:0005975	carbohydrate metabolic process	biological_process	13
ENSG00000187676	B3GLCT	GO:0006486	protein glycosylation	biological_process	13
ENSG00000187676	B3GLCT	GO:0006004	fucose metabolic process	biological_process	13
ENSG00000187676	B3GLCT	GO:0036066	protein O-linked fucosylation	biological_process	13
ENSG00000189167	ZAR1L	GO:0006412	translation	biological_process	13
ENSG00000189167	ZAR1L	GO:0016441	posttranscriptional gene silencing	biological_process	13
ENSG00000189403	HMGB1	GO:0006914	autophagy	biological_process	13
ENSG00000189403	HMGB1	GO:0000122	negative regulation of transcription by RNA polymerase II	biological_process	13
ENSG00000189403	HMGB1	GO:0007165	signal transduction	biological_process	13
ENSG00000189403	HMGB1	GO:0006935	chemotaxis	biological_process	13
ENSG00000189403	HMGB1	GO:0006281	DNA repair	biological_process	13
ENSG00000189403	HMGB1	GO:0006974	cellular response to DNA damage stimulus	biological_process	13
ENSG00000189403	HMGB1	GO:0006310	DNA recombination	biological_process	13
ENSG00000189403	HMGB1	GO:0002376	immune system process	biological_process	13
ENSG00000189403	HMGB1	GO:0045087	innate immune response	biological_process	13
ENSG00000189403	HMGB1	GO:0048584	positive regulation of response to stimulus	biological_process	13
ENSG00000189403	HMGB1	GO:0006954	inflammatory response	biological_process	13
ENSG00000189403	HMGB1	GO:0002250	adaptive immune response	biological_process	13
ENSG00000189403	HMGB1	GO:0006303	double-strand break repair via nonhomologous end joining	biological_process	13
ENSG00000189403	HMGB1	GO:0045944	positive regulation of transcription by RNA polymerase II	biological_process	13
ENSG00000189403	HMGB1	GO:0032392	DNA geometric change	biological_process	13
ENSG00000189403	HMGB1	GO:0006357	regulation of transcription by RNA polymerase II	biological_process	13
ENSG00000189403	HMGB1	GO:0006265	DNA topological change	biological_process	13
ENSG00000189403	HMGB1	GO:0010508	positive regulation of autophagy	biological_process	13
ENSG00000189403	HMGB1	GO:0032733	positive regulation of interleukin-10 production	biological_process	13
ENSG00000189403	HMGB1	GO:0032755	positive regulation of interleukin-6 production	biological_process	13
ENSG00000189403	HMGB1	GO:0032760	positive regulation of tumor necrosis factor production	biological_process	13
ENSG00000189403	HMGB1	GO:0043410	positive regulation of MAPK cascade	biological_process	13
ENSG00000189403	HMGB1	GO:0070374	positive regulation of ERK1 and ERK2 cascade	biological_process	13
ENSG00000189403	HMGB1	GO:0043065	positive regulation of apoptotic process	biological_process	13
ENSG00000189403	HMGB1	GO:0032689	negative regulation of interferon-gamma production	biological_process	13
ENSG00000189403	HMGB1	GO:0032735	positive regulation of interleukin-12 production	biological_process	13
ENSG00000189403	HMGB1	GO:2001200	positive regulation of dendritic cell differentiation	biological_process	13
ENSG00000189403	HMGB1	GO:0071222	cellular response to lipopolysaccharide	biological_process	13
ENSG00000189403	HMGB1	GO:0007204	positive regulation of cytosolic calcium ion concentration	biological_process	13
ENSG00000189403	HMGB1	GO:0043280	positive regulation of cysteine-type endopeptidase activity involved in apoptotic process	biological_process	13
ENSG00000189403	HMGB1	GO:0043277	apoptotic cell clearance	biological_process	13
ENSG00000189403	HMGB1	GO:0031175	neuron projection development	biological_process	13
ENSG00000189403	HMGB1	GO:0002218	activation of innate immune response	biological_process	13
ENSG00000189403	HMGB1	GO:0046330	positive regulation of JNK cascade	biological_process	13
ENSG00000189403	HMGB1	GO:0050918	positive chemotaxis	biological_process	13
ENSG00000189403	HMGB1	GO:0043536	positive regulation of blood vessel endothelial cell migration	biological_process	13
ENSG00000189403	HMGB1	GO:1905564	positive regulation of vascular endothelial cell proliferation	biological_process	13
ENSG00000189403	HMGB1	GO:0090026	positive regulation of monocyte chemotaxis	biological_process	13
ENSG00000189403	HMGB1	GO:0043388	positive regulation of DNA binding	biological_process	13
ENSG00000189403	HMGB1	GO:0042104	positive regulation of activated T cell proliferation	biological_process	13
ENSG00000189403	HMGB1	GO:0002407	dendritic cell chemotaxis	biological_process	13
ENSG00000189403	HMGB1	GO:0032757	positive regulation of interleukin-8 production	biological_process	13
ENSG00000189403	HMGB1	GO:0002437	inflammatory response to antigenic stimulus	biological_process	13
ENSG00000189403	HMGB1	GO:0032732	positive regulation of interleukin-1 production	biological_process	13
ENSG00000189403	HMGB1	GO:0001773	myeloid dendritic cell activation	biological_process	13
ENSG00000189403	HMGB1	GO:0002643	regulation of tolerance induction	biological_process	13
ENSG00000189403	HMGB1	GO:0002840	regulation of T cell mediated immune response to tumor cell	biological_process	13
ENSG00000189403	HMGB1	GO:0017055	negative regulation of RNA polymerase II transcription preinitiation complex assembly	biological_process	13
ENSG00000189403	HMGB1	GO:0031507	heterochromatin assembly	biological_process	13
ENSG00000189403	HMGB1	GO:0032072	regulation of restriction endodeoxyribonuclease activity	biological_process	13
ENSG00000189403	HMGB1	GO:0032425	positive regulation of mismatch repair	biological_process	13
ENSG00000189403	HMGB1	GO:0033151	V(D)J recombination	biological_process	13
ENSG00000189403	HMGB1	GO:0034165	positive regulation of toll-like receptor 9 signaling pathway	biological_process	13
ENSG00000189403	HMGB1	GO:0035711	T-helper 1 cell activation	biological_process	13
ENSG00000189403	HMGB1	GO:0043371	negative regulation of CD4-positive, alpha-beta T cell differentiation	biological_process	13
ENSG00000189403	HMGB1	GO:0043537	negative regulation of blood vessel endothelial cell migration	biological_process	13
ENSG00000189403	HMGB1	GO:0045063	T-helper 1 cell differentiation	biological_process	13
ENSG00000189403	HMGB1	GO:0051106	positive regulation of DNA ligation	biological_process	13
ENSG00000189403	HMGB1	GO:0097350	neutrophil clearance	biological_process	13
ENSG00000189403	HMGB1	GO:2000343	positive regulation of chemokine (C-X-C motif) ligand 2 production	biological_process	13
ENSG00000189403	HMGB1	GO:2000426	negative regulation of apoptotic cell clearance	biological_process	13
ENSG00000244754	N4BP2L2	GO:0000122	negative regulation of transcription by RNA polymerase II	biological_process	13
ENSG00000244754	N4BP2L2	GO:1902035	positive regulation of hematopoietic stem cell proliferation	biological_process	13
ENSG00000244754	N4BP2L2	GO:1902037	negative regulation of hematopoietic stem cell differentiation	biological_process	13
ENSG00000244754	N4BP2L2	GO:0001701	in utero embryonic development	biological_process	13
ENSG00000244754	N4BP2L2	GO:0001824	blastocyst development	biological_process	13
ENSG00000250709	CCDC169-SOHLH2	GO:0006355	regulation of transcription, DNA-templated	biological_process	13
ENSG00000250709	CCDC169-SOHLH2	GO:0007283	spermatogenesis	biological_process	13
ENSG00000250709	CCDC169-SOHLH2	GO:0048477	oogenesis	biological_process	13

## Sheet: Table6
Blue (CHR3)
CHR	SNP	Chromosomal position (bp)	P
3	rs116078814	134810466	0.000349616
3	rs62270358	134693427	0.000622221
3	rs35575948	132193770	0.000760489
3	rs7620946	126200119	0.000785189
3	rs4241354	133325868	0.00110847
3	rs114023838	127447469	0.00120145
3	rs35297142	127637802	0.00146234
3	rs2600959	132615464	0.00213928
3	rs6439371	132610752	0.00243623
3	rs937907	130255483	0.00259647
3	rs78727818	134332763	0.00278458
3	rs9816139	130317962	0.00339971
3	rs6795030	130360007	0.00402773
3	rs13086532	127683142	0.00428034
3	rs73209397	132785009	0.00502082
3	rs75400343	126067321	0.00517428
3	rs111368335	130214457	0.0066531
3	rs59926407	133735478	0.00699751
3	rs34726474	133697223	0.00912861
3	rs80096247	130781274	0.0096524
3	rs35366115	127739605	0.0104416
3	rs9878846	132638242	0.0110998
3	rs116826244	127479426	0.0112515
3	rs2600956	132624113	0.0113776
3	rs9842520	132693193	0.0115668
3	rs4234280	126778239	0.0117355
3	rs61053854	128132373	0.013419
3	rs74712762	132799599	0.0137318
3	rs1112706	131522552	0.0139935
3	rs11714936	125926638	0.0141799
3	rs76280756	128376674	0.0143103
3	rs4854787	133730608	0.0151179
3	rs34928699	131564585	0.0156582
3	rs9883486	130216566	0.0157861
3	rs747967	126720564	0.0162444
3	rs4682599	130284840	0.0164937
3	rs693476	128743450	0.0165
3	rs747328	132443661	0.0167373
3	rs71315683	132749539	0.0167437
3	rs7622700	132446336	0.016992
3	rs2241675	126749017	0.0171311
3	rs1385969	131242502	0.0171426
3	rs117212921	129755661	0.0179925
3	rs79138462	131596981	0.0183951
3	rs115545801	128305080	0.0196325
3	rs1869151	132614374	0.0199135
3	rs4854742	133415371	0.0201447
3	rs10934751	125868513	0.02035
3	rs6785320	130202456	0.0203748
3	rs1996242	134618819	0.0206498
3	rs7640916	127616295	0.0208373
3	rs56164108	128073656	0.0212313
3	rs9863992	126384464	0.0217979
3	rs77435007	130103011	0.0227518
3	rs2718804	133377782	0.0228252
3	rs116045133	131436644	0.0237206
3	rs9289390	131219070	0.0238047
3	rs112696086	133220254	0.0243274
3	rs1225003	131627205	0.024674
3	rs13077768	131563646	0.0250597
3	rs28625915	132738894	0.0251992
3	rs4241366	133750170	0.0252028
3	rs114369628	131429913	0.0252639
3	rs116475978	133936134	0.0256494
3	rs9820274	126423684	0.025901
3	rs1197312	133125713	0.0261418
3	rs114436917	134932805	0.0273125
3	rs80280502	132712999	0.02871
3	rs79390472	131659248	0.0290679
3	rs116429780	131774673	0.0295987
3	rs16829695	130297259	0.0305259
3	rs11708815	134083336	0.0322457
3	rs117129904	127878424	0.0333638
3	rs115563292	126166703	0.0337485
3	rs10934820	127527964	0.0340324
3	rs9882521	133243896	0.0341098
3	rs7628262	133189192	0.034156
3	rs925613	129709647	0.0343804
3	rs75197493	134417669	0.0358301
3	rs16837371	131375337	0.0362845
3	rs7628233	126395553	0.041652
3	rs10755085	134090900	0.0421419
3	rs16852247	128633074	0.0431775
3	rs1358704	131628217	0.0432007
3	rs2358545	127071136	0.0436133
Blue (CHR11)
CHR	SNP	Chromosomal position (bp)	P
11	rs507622	119764234	0.000142707
11	rs78470269	116858247	0.0012301
11	rs7112940	117373432	0.00205721
11	rs76424835	116744996	0.00210434
11	rs12786257	118760443	0.00246953
11	rs2276340	117391966	0.00288866
11	rs7942406	117371563	0.00345246
11	rs573827	117214091	0.00351335
11	rs17124301	120642698	0.00353983
11	rs494606	116714118	0.00436795
11	rs11603366	117396505	0.00439206
11	rs5092	116693464	0.00499594
11	rs117859571	120156555	0.00668287
11	rs642215	117988082	0.00704298
11	rs118187290	119443266	0.00723677
11	rs501021	120000872	0.00770298
11	rs77718036	117964613	0.0087731
11	rs7938295	120644115	0.00882094
11	rs551554	117461875	0.00974993
11	rs9332757	118329243	0.011037
11	rs12420591	120061195	0.0111552
11	rs12577147	119218648	0.011443
11	rs45548238	118405437	0.0114607
11	rs11216886	118411424	0.0114607
11	rs582285	117362948	0.0118122
11	rs11552421	118430519	0.0137703
11	rs2305829	117257876	0.013866
11	rs79007113	120039835	0.0139001
11	rs2195525	119235404	0.014673
11	rs74660871	117572969	0.0159277
11	rs2000525	120907482	0.0162087
11	rs7943171	116861398	0.0162763
11	rs1941637	117999443	0.0167847
11	rs75188049	116780567	0.0170496
11	rs7121154	120505345	0.0171415
11	rs674637	120025243	0.0183133
11	rs10892215	117978103	0.0189671
11	rs8521	117067699	0.0214285
11	rs1893176	119214292	0.023808
11	rs71482129	118003694	0.0246691
11	rs7945067	119678445	0.0263042
11	rs3741280	117403235	0.0271524
11	rs879858	116573120	0.0277947
11	rs7396851	116684164	0.0281397
11	rs201598301	117009274	0.0293189
11	rs79278568	117084410	0.0293189
11	rs931954	119529106	0.0296066
11	rs6589632	117759825	0.0298453
11	rs12291064	119502703	0.0298506
11	rs685879	119341075	0.0327461
11	rs10790195	117496132	0.0336307
11	rs79461323	120065462	0.0348766
11	rs116943892	116978627	0.036999
11	rs12577841	118194599	0.0382546
11	rs3759000	118135449	0.0383552
11	rs112791662	119576357	0.0385032
11	rs734104	116700860	0.0387163
11	rs79294438	119341720	0.0390084
11	rs10892188	117754524	0.0406227
11	rs74773964	116649759	0.0418705
11	rs4938493	118144804	0.0432913
Turquoise (CHR13)
CHR	SNP	Chromosomal position (bp)	P
13	rs11571641	32907010	2.85262e-06
13	rs117013082	35246505	2.38773e-05
13	rs117597890	35351512	0.000188069
13	rs9591905	34198069	0.000252654
13	rs61949165	36052443	0.000257695
13	rs78249177	34196410	0.000324934
13	rs7990035	34198617	0.000417023
13	rs79223730	29855111	0.000434017
13	rs558462	33552638	0.000634195
13	rs117117419	35688599	0.000702569
13	rs78901714	28960943	0.000889385
13	rs61947434	35764884	0.00114773
13	rs17055354	37913681	0.00145528
13	rs3737042	34185191	0.00156798
13	rs117979563	29842003	0.00182309
13	rs798980	32750571	0.00182455
13	rs56158828	32775048	0.00184065
13	rs7995947	34103127	0.00189094
13	rs76498524	32275036	0.00205244
13	rs11149484	28269905	0.00297545
13	rs798981	32785086	0.00385667
13	rs74416048	36697625	0.00426169
13	rs7338289	32790998	0.00427822
13	rs1230996	28293090	0.00454665
13	rs75296466	29153961	0.00635571
13	rs2152947	30940510	0.00660521
13	rs17596765	33739427	0.0070153
13	rs10507413	34207700	0.00781954
13	rs59607339	34210378	0.00781954
13	rs9569943	34211471	0.00781954
13	rs7328696	34211793	0.00781954
13	rs78175653	37385033	0.00826489
13	rs7139564	34456431	0.00854916
13	rs12585310	27528347	0.00873205
13	rs9527178	33755260	0.00927868
13	rs1023104	30777301	0.00934509
13	rs61947392	35506619	0.00995286
13	rs1314940	30948741	0.0100301
13	rs9563616	34193251	0.0102242
13	rs2481955	28583581	0.0107714
13	rs117858199	31543716	0.0112852
13	rs17052202	35968822	0.0117568
13	rs9943888	32928202	0.0117684
13	rs17084983	27528301	0.0127765
13	rs17811943	28172407	0.0127799
13	rs1754963	29206388	0.0128202
13	rs75103550	34685255	0.0130008
13	rs10488670	30874175	0.0135076
13	rs1928392	34131102	0.0143456
13	rs73163578	28099188	0.0150243
13	rs7330056	32715802	0.0151906
13	rs112513505	32470260	0.0169257
13	rs56165471	31981829	0.0177664
13	rs118180605	28407619	0.0179153
13	rs17086212	28584648	0.0180047
13	rs4943376	31986262	0.0186478
13	rs9635009	36009566	0.0187713
13	rs7997278	36361783	0.0192528
13	rs9512786	28248418	0.0193073
13	rs11571747	32945172	0.019327
13	rs7982372	35451150	0.0197115
13	rs9508475	30065489	0.0201002
13	rs117291163	29979631	0.0204494
13	rs1409506	30703944	0.0208784
13	rs690705	34654918	0.0214842
13	rs72623498	32232241	0.0217484
13	rs9576721	32247216	0.0217484
13	rs12875294	37760611	0.0219371
13	rs9596375	33420871	0.0221402
13	rs57390668	33451677	0.0221402
13	rs75752900	35019038	0.0230474
13	rs556695	33552458	0.0235878
13	rs9671124	31324253	0.0236117
13	rs117483440	37295845	0.0245204
13	rs608039	37247380	0.0249049
13	rs7319309	33991907	0.0269708
13	rs9534196	31573766	0.0277998
13	rs2477462	36269354	0.0279216
13	rs10492486	28213913	0.0280239
13	rs9579071	27699511	0.0292316
13	rs118159758	30524144	0.0295085
13	rs139118056	31513900	0.0295829
13	rs569546	33611114	0.0297477
13	rs76784992	36570430	0.0302889
13	rs3885907	31314455	0.0304205
13	rs4445745	29580358	0.0304515
13	rs116902525	27689754	0.030858
13	rs1535798	37907452	0.0309384
13	rs797222	33749970	0.0317741
13	rs61947261	35173900	0.0318404
13	rs7321462	35448362	0.0329466
13	rs7992848	32800816	0.0332687
13	rs7334449	27957912	0.033673
13	rs189755961	36158038	0.0338992
13	chr13:34847737	34847737	0.0342714
13	rs73174625	31871801	0.0345487
13	rs117573552	32893724	0.0360606
13	rs77609019	37303638	0.0371429
13	rs17086947	29203204	0.0381314
13	rs7321187	36204816	0.0384142
13	rs80240391	37839060	0.0393371
13	rs77537810	27988153	0.0393524
13	rs73176452	34831788	0.0396414
13	rs79311442	34477566	0.0398026
13	rs9571492	34924203	0.0399022
13	rs75481806	36782790	0.0405996
13	rs9512673	27981532	0.0406083
13	rs472817	32983250	0.0410175
13	rs1040914	29566537	0.0410771
13	rs9508666	30747725	0.0415299
13	rs117028010	27536219	0.0420821
13	rs73159333	30532476	0.0422628
13	rs693963	32979138	0.0423245
13	rs9508300	29728058	0.0428106
13	rs2146136	29544686	0.0431069
13	rs7993387	34841852	0.0431671
13	rs79753965	37275132	0.0439494
13	rs9592423	34910034	0.0443285
Yellow (CHR16)
CHR	SNP	Chromosomal position (bp)	P
16	rs77915677	85159034	0.0155652
16	rs12598437	85540799	0.0311388
16	rs72798985	85502555	0.0365612
16	rs113746682	85377751	0.0380608

## Sheet: Table7
SNP	REGION	DISEASE/TRAIT	PUBMEDID	FIRST AUTHOR	DATE	JOURNAL	LINK	STUDY	INITIAL SAMPLE SIZE	REPLICATION SAMPLE SIZE	CHR_POS	REPORTED GENE(S)	MAPPED_GENE	UPSTREAM_GENE_ID	DOWNSTREAM_GENE_ID	UPSTREAM_GENE_DISTANCE	DOWNSTREAM_GENE_DISTANCE	CONTEXT	INTERGENIC	P-VALUE
rs17085007	13q12.13	Chronic inflammatory diseases (ankylosing spondylitis, Crohn's disease, psoriasis, primary sclerosing cholangitis, ulcerative colitis) (pleiotropy)	26974007	Ellinghaus D	2016-03-14	Nat Genet	www.ncbi.nlm.nih.gov/pubmed/26974007	Analysis of five chronic inflammatory diseases identifies 27 new associations and highlights disease-specific patterns at shared loci.	8,726 European ancestry ankylosing spondylitis cases, 19,085 European ancestry Crohn’s disease cases, 6,530 European ancestry psoriasis cases, 3,408 European ancestry primary sclerosing cholangitis cases, 14,513 European ancestry ulcerative colitis cases, 34,213 European ancestry controls	NA	26957130	intergenic	FGFR1OP2P1 - RPS21P8	ENSG00000230256	ENSG00000223782	51269	20413	regulatory_region_variant	1	2e-13
rs12585310	13q12.13	Inflammatory bowel disease	26192919	Liu JZ	2015-07-20	Nat Genet	www.ncbi.nlm.nih.gov/pubmed/26192919	Association analyses identify 38 susceptibility loci for inflammatory bowel disease and highlight shared genetic risk across populations.	12,882 European ancestry cases, 21,770 European ancestry controls	25,273 European ancestry cases, 26,715 European ancestry controls, 548 Iranian ancestry cases, 342 Iranian ancestry control, 1,423 Indian ancestry cases, 990 Indian ancestry controls, 2,824 East Asian ancestry cases, 3,719 East Asian ancestry controls	26954210	NR	FGFR1OP2P1 - RPS21P8	ENSG00000230256	ENSG00000223782	48349	23333	intergenic_variant	1	5e-11
rs630923	11q23.3	Crohn's disease	28067908	de Lange KM	2017-01-09	Nat Genet	www.ncbi.nlm.nih.gov/pubmed/28067908	Genome-wide association study implicates immune activation of multiple integrin genes in inflammatory bowel disease.	12,194 European and unknown ancestry cases, 28,072 European and unknown ancestry controls	NA	118883644	intergenic	Y_RNA - Y_RNA	ENSG00000212325	ENSG00000212325	47533	86854	regulatory_region_variant	1	7e-06
